# Supplementary material for: Rootstock-regulated gene expression patterns associated with fire blight resistance in apple
Source: BMC Genomics. 2012 Jan 9;13:9. doi: 10.1186/1471-2164-13-9 (PMC3277459; doi:10.1186/1471-2164-13-9)
Supplement: Additional file 1 — Tables S1-S4. Table S1. Expression patterns of putative phenylpropanoid genes from Malus x domestica. Table S2. Candidate fire blight resistance transcripts with higher expression in 'Gala' scion/rootstock combinations with lower susceptibility to E. amylovora. Table S3. Candidate fire blight resistance transcripts with higher expression in 'Gala' scion/rootstock combinations with higher susceptibility to E. amylovora. Table S4. Transcripts in common with those known to have differential expression in apple flowers upon E. amylovora infection [13] (Sarowar et al. 2011). [file 1471-2164-13-9-S1.XLS]

## Sheet: Table S1
Table S1
Putative phenylpropanoid genes from Malus x domestica
					Expression (log2)
					Rootstock
SEQ_ID	hit	evalue	Description		S.4	B.9	G.30	M.7	M.9	M.27	M.111
APPLE0F000016070	At5g13930	9e-49	chalcone synthase / naringenin-chalcone synthase identical to SP|P13114		8.38192	7.57263	5.90624	5.74549	5.8913	6.42507	5.95411
APPLE0F000017728	At5g13930	4e-71	chalcone synthase / naringenin-chalcone synthase identical to SP|P13114		6.37327	6.21196	7.95657	6.89596	6.32496	6.40704	8.03775
APPLE0F000017774	At5g13930	7e-25	chalcone synthase / naringenin-chalcone synthase identical to SP|P13114		11.8318	10.6391	12.5078	11.8356	11.2646	11.601	12.4044
APPLE0F000023059	At5g13930	7e-53	chalcone synthase / naringenin-chalcone synthase identical to SP|P13114		4.72773	3.69269	5.02595	4.80613	4.57075	4.80099	5.66434
APPLE00R00002713	At5g13930	1e-114	chalcone synthase / naringenin-chalcone synthase identical to SP|P13114		3.6208	3.38255	3.54113	3.3375	3.54053	3.41267	3.28028
APPLE0F000014845	At5g13930	0	chalcone synthase / naringenin-chalcone synthase identical to SP|P13114		12.6303	12.9864	12.9427	12.7818	12.8234	12.739	12.9715
APPLE0F000014846	At5g13930	0	chalcone synthase / naringenin-chalcone synthase identical to SP|P13114		11.2747	11.7255	11.9937	11.8666	11.7737	11.5433	12.1354
APPLE0F000014847	At5g13930	1e-178	chalcone synthase / naringenin-chalcone synthase identical to SP|P13114		11.8082	12.479	12.1719	12.2443	12.2838	12.081	12.2889
APPLE0F000014848	At5g13930	0	chalcone synthase / naringenin-chalcone synthase identical to SP|P13114		13.3106	13.5464	13.3281	13.4522	13.4197	13.3591	13.5679
APPLE0F000017850	At5g13930	2e-73	chalcone synthase / naringenin-chalcone synthase identical to SP|P13114		13.3818	13.627	13.5937	13.561	13.5988	13.5076	13.6302
APPLE0F000018464	At5g13930	7e-44	chalcone synthase / naringenin-chalcone synthase identical to SP|P13114		4.86815	5.11788	4.3303	4.35206	4.83047	4.84962	4.2088
APPLE0F000018640	At5g13930	1e-11	chalcone synthase / naringenin-chalcone synthase identical to SP|P13114		4.01484	3.63175	5.17875	4.89685	3.89836	4.19694	5.54453
APPLE0F000018660	At5g13930	7e-45	chalcone synthase / naringenin-chalcone synthase identical to SP|P13114		4.76314	4.47371	3.98846	4.11902	4.06655	4.37862	4.32875
APPLE0F000021274	At5g13930	1e-31	chalcone synthase / naringenin-chalcone synthase identical to SP|P13114		12.6278	11.9068	12.936	13.0907	12.5954	12.6064	13.1827
APPLE0F000056254	At5g13930	2e-19	chalcone synthase / naringenin-chalcone synthase identical to SP|P13114		6.25904	6.24469	6.60989	7.11939	6.90391	6.43699	6.38921
APPLE0F000056255	At5g13930	0	chalcone synthase / naringenin-chalcone synthase identical to SP|P13114		12.5728	12.8235	12.8138	12.6679	12.574	12.5654	12.8181
APPLE0F000056256	At5g13930	0	chalcone synthase / naringenin-chalcone synthase identical to SP|P13114		11.1581	11.6695	11.8939	12.1151	11.7443	11.5328	12.2759
APPLE0F000056257	At5g13930	1e-178	chalcone synthase / naringenin-chalcone synthase identical to SP|P13114		11.8674	12.3432	12.2687	12.3472	12.3599	12.1517	12.3465
APPLE0F000056258	At5g13930	0	chalcone synthase / naringenin-chalcone synthase identical to SP|P13114		12.8628	13.0833	12.9752	13.0366	13.1536	12.8881	13.1069
APPLE0F000017958	At3g55120	5e-50	chalcone-flavanone isomerase / chalcone isomerase (CHI) identical to SP|P41088		6.46822	5.87891	6.52261	6.23022	5.98567	6.29649	6.448
APPLE0F000005530	At3g55120	1e-40	chalcone-flavanone isomerase / chalcone isomerase (CHI) identical to SP|P41088		10.3454	10.4725	10.8942	10.8887	10.6553	10.5602	10.8965
APPLE0F000015449	At3g55120	2e-82	chalcone-flavanone isomerase / chalcone isomerase (CHI) identical to SP|P41088		10.1368	10.4814	10.5139	10.3769	10.2607	10.1882	10.3566
APPLE0F000056937	At3g55120	2e-79	chalcone-flavanone isomerase / chalcone isomerase (CHI) identical to SP|P41088		11.8242	12.3358	12.266	12.3345	12.1304	12.2952	12.3961
APPLE0F000001580	At5g42800	1e-114	dihydroflavonol 4-reductase (dihydrokaempferol 4-reductase) (DFR) nearly identical to GI:166686		12.9649	13.0584	13.0111	13.1196	12.9987	12.8584	13.0814
APPLE0F000011370	At5g42800	1e-147	dihydroflavonol 4-reductase (dihydrokaempferol 4-reductase) (DFR) nearly identical to GI:166686		9.62139	10.141	10.1444	10.1095	10.1276	9.86884	10.1889
APPLE0F000051406	At5g42800	1e-147	dihydroflavonol 4-reductase (dihydrokaempferol 4-reductase) (DFR) nearly identical to GI:166686		9.3323	9.88539	9.97431	10.0737	10.0385	9.73543	9.94178
APPLE0F000057305	At5g42800	1e-37	dihydroflavonol 4-reductase (dihydrokaempferol 4-reductase) (DFR) nearly identical to GI:166686		9.58978	9.17508	10.0032	9.96307	9.35259	9.61232	10.3835
APPLE0F000012426	At1g61720	1e-117	dihydroflavonol 4-reductase (dihydrokaempferol 4-reductase) family (BAN) similar to dihydroflavonol 4-reductase GI:1332411 from [Rosa hybrida]		11.4533	12.1504	11.8396	11.9053	11.9197	11.7181	12.1188
APPLE0F000012427	At1g61720	1e-122	dihydroflavonol 4-reductase (dihydrokaempferol 4-reductase) family (BAN) similar to dihydroflavonol 4-reductase GI:1332411 from [Rosa hybrida]		11.4652	11.9206	11.7228	11.8708	11.7823	11.8597	11.8546
APPLE0F000023953	At1g61720	5e-13	dihydroflavonol 4-reductase (dihydrokaempferol 4-reductase) family (BAN) similar to dihydroflavonol 4-reductase GI:1332411 from [Rosa hybrida]		6.84848	5.15457	7.67155	7.21591	5.49645	6.23555	8.3561
APPLE0F000012187	At5g08640	1e-109	flavonol synthase 1 (FLS1) identical to SP|Q96330; contains PF03171 2OG-Fe(II) oxygenase superfamily		12.3629	12.807	12.561	12.7378	12.7462	12.3897	12.6684
APPLE0F000023556	At5g08640	1e-43	flavonol synthase 1 (FLS1) identical to SP|Q96330; contains PF03171 2OG-Fe(II) oxygenase superfamily		9.52002	9.12667	10.4705	9.81789	8.99732	9.46968	10.581
APPLE0F000052444	At5g08640	2e-38	flavonol synthase 1 (FLS1) identical to SP|Q96330; contains PF03171 2OG-Fe(II) oxygenase superfamily		5.262	5.81584	6.73138	6.21539	5.80844	6.02349	6.94047
APPLE0F000052445	At5g08640	1e-109	flavonol synthase 1 (FLS1) identical to SP|Q96330; contains PF03171 2OG-Fe(II) oxygenase superfamily		12.6221	13.1134	12.8558	12.8655	12.7735	12.6556	12.9332
APPLE0F000002500	At1g18870	6e-30	isochorismate synthase, putative / isochorismate mutase, putative similar to GI:17223087		9.50666	9.39635	9.42025	9.26227	9.243	9.63104	9.3318
APPLE0F000023437	At1g18870	3e-28	isochorismate synthase, putative / isochorismate mutase, putative similar to GI:17223087		5.4966	5.95821	6.10436	6.08729	6.09389	6.31974	5.90902
APPLE0F000010104	At4g22880	1e-142	leucoanthocyanidin dioxygenase, putative / anthocyanidin synthase, putative similar to SP|P51091 [Malus domestica]; contains PF03171 2OG-Fe(II) oxygenase superfamily		12.9136	13.1969	12.9991	13.2467	13.1749	13.0531	13.19
APPLE0F000019054	At4g22880	2e-19	leucoanthocyanidin dioxygenase, putative / anthocyanidin synthase, putative similar to SP|P51091 [Malus domestica]; contains PF03171 2OG-Fe(II) oxygenase superfamily		11.7688	11.8865	12.4645	12.397	12.0981	12.1097	12.5477
APPLE0F000021889	At4g22880	5e-17	leucoanthocyanidin dioxygenase, putative / anthocyanidin synthase, putative similar to SP|P51091 [Malus domestica]; contains PF03171 2OG-Fe(II) oxygenase superfamily		3.61978	3.50888	4.62673	4.0669	3.48187	3.95931	4.55493
APPLE0F000024087	At4g22880	5e-27	leucoanthocyanidin dioxygenase, putative / anthocyanidin synthase, putative similar to SP|P51091 [Malus domestica]; contains PF03171 2OG-Fe(II) oxygenase superfamily		9.15119	8.34042	9.72495	9.17858	8.87584	9.0214	9.79068
APPLE0F000049796	At4g22880	1e-142	leucoanthocyanidin dioxygenase, putative / anthocyanidin synthase, putative similar to SP|P51091 [Malus domestica]; contains PF03171 2OG-Fe(II) oxygenase superfamily		12.6245	13.1671	12.9615	13.1012	13.0556	12.8668	13.1773
APPLE0F000017177	At3g51240	4e-17	naringenin 3-dioxygenase / flavanone 3-hydroxylase (F3H) identical to GI:3790548		6.46861	5.92066	4.6668	5.01203	5.19823	4.75884	4.50709
APPLE0F000005526	At3g51240	5e-58	naringenin 3-dioxygenase / flavanone 3-hydroxylase (F3H) identical to GI:3790548		8.90279	9.77641	9.89244	9.96037	9.60796	9.71085	9.47903
APPLE0F000014412	At3g51240	1e-160	naringenin 3-dioxygenase / flavanone 3-hydroxylase (F3H) identical to GI:3790548		10.3623	11.0536	10.8933	11.2177	11.0026	10.8166	11.1196
APPLE0F000014413	At3g51240	1e-170	naringenin 3-dioxygenase / flavanone 3-hydroxylase (F3H) identical to GI:3790548		12.2727	12.4927	12.6965	12.7491	12.553	12.6009	12.7844
APPLE0F000019282	At3g51240	1e-73	naringenin 3-dioxygenase / flavanone 3-hydroxylase (F3H) identical to GI:3790548		4.68042	4.42895	4.19338	4.10368	4.37683	4.34083	4.01215
APPLE0F000055369	At3g51240	1e-161	naringenin 3-dioxygenase / flavanone 3-hydroxylase (F3H) identical to GI:3790548		10.7551	10.9579	11.4912	11.386	10.887	11.0857	11.6932
APPLE0F000023513	At5g62760	2e-31	nuclear protein ZAP-related similar to nuclear protein ZAP, Mus musculus, EMBL:AB033168 this cDNA provides a truncated ORF likely due to a skipped exon. An alternative ORF is provided.		9.91751	9.73468	9.75445	9.97332	9.93992	9.9535	9.97027
APPLE0F000012163	At2g37040	0	phenylalanine ammonia-lyase 1 (PAL1) nearly identical to SP|P35510		13.2337	13.6415	13.291	13.5912	13.654	13.415	13.5347
APPLE0F000016273	At2g37040	4e-91	phenylalanine ammonia-lyase 1 (PAL1) nearly identical to SP|P35510		11.9022	12.1932	11.9669	12.0828	12.163	11.9245	12.171
APPLE0F000016965	At2g37040	8e-71	phenylalanine ammonia-lyase 1 (PAL1) nearly identical to SP|P35510		10.8446	11.2685	11.1552	11.0764	11.0441	11.0408	11.3756
APPLE0F000005511	At2g37040	1e-173	phenylalanine ammonia-lyase 1 (PAL1) nearly identical to SP|P35510		12.6889	12.7948	12.794	12.5803	12.7213	12.7322	13.0136
APPLE0F000005512	At2g37040	1e-142	phenylalanine ammonia-lyase 1 (PAL1) nearly identical to SP|P35510		12.2818	12.7623	12.6258	12.7241	12.8114	12.5515	12.6667
APPLE0F000005513	At2g37040	1e-118	phenylalanine ammonia-lyase 1 (PAL1) nearly identical to SP|P35510		12.2259	13.0198	12.5591	12.6492	12.7287	12.5002	12.7705
APPLE0F000052205	At2g37040	1e-126	phenylalanine ammonia-lyase 1 (PAL1) nearly identical to SP|P35510		12.808	13.1144	12.828	13.0812	13.2208	12.9713	13.2068
APPLE00R00015729	At3g53260	8e-35	phenylalanine ammonia-lyase 2 (PAL2) nearly identical to SP|P45724		9.77084	9.5624	10.3748	9.75343	9.4857	9.75168	10.4729
APPLE0F000001484	At3g53260	9e-81	phenylalanine ammonia-lyase 2 (PAL2) nearly identical to SP|P45724		11.5707	12.0635	11.7953	11.9482	12.2012	11.8981	12.0293
APPLE0F000012094	At3g53260	1e-163	phenylalanine ammonia-lyase 2 (PAL2) nearly identical to SP|P45724		10.7443	11.0169	11.0898	10.927	10.9607	11.0462	11.2014
APPLE0F000017946	At3g10340	4e-47	phenylalanine ammonia-lyase, putative similar to phenylalanine ammonia-lyase GB:S48726 [Petroselinum crispum]		8.54627	8.40328	9.85207	9.64009	8.61296	9.05743	10.4275
APPLE0F000018070	At3g10340	1e-20	phenylalanine ammonia-lyase, putative similar to phenylalanine ammonia-lyase GB:S48726 [Petroselinum crispum]		6.86474	6.71373	4.96582	5.07843	5.85192	5.69209	5.17553
APPLE00R00028247	gb|AAD26203|AF117267_1	4e-13	UDP glucose:flavonoid 3-O-glucosyl transferase [Malus x domestica]		8.1403	8.44242	8.50889	8.27701	8.08429	8.18436	8.50279
APPLE0F000004038	At5g17050	6e-42	UDP-glucoronosyl/UDP-glucosyl transferase family protein similar to UDP glucose:flavonoid 3-o-glucosyltransferase, Vitis vinifera, EMBL:AF000372		9.10731	9.75455	9.06207	9.32742	9.43237	9.3544	9.14438
APPLE0F000010107	At5g17050	1e-124	UDP-glucoronosyl/UDP-glucosyl transferase family protein similar to UDP glucose:flavonoid 3-o-glucosyltransferase, Vitis vinifera, EMBL:AF000372		11.8192	12.549	12.1992	12.5899	12.521	12.2344	12.5223
APPLE0F000049799	At5g17050	1e-124	UDP-glucoronosyl/UDP-glucosyl transferase family protein similar to UDP glucose:flavonoid 3-o-glucosyltransferase, Vitis vinifera, EMBL:AF000372		11.2254	11.9344	11.5543	11.623	11.7675	11.5143	11.8458
APPLE0FR00036591	No Hits Found				11.4556	11.6623	11.9598	11.226	11.2754	11.4564	11.653
APPLE0FR00036592	No Hits Found				12.9308	12.6297	13.2595	13.3181	13.1421	13.0163	13.4355

## Sheet: Table S2
	Table S2
	Candidate Fire blight resistance transcripts with higher expression in 'Gala' scion/rootstock combinations with lower sensitivity to Erwinia amylovora
															Expression (log2)2
							Expression level (log2)1								clone ID for F1 tester population
	Seq_ID	hit	evalue	Description	Malus hit	evalue	G.30	M.111	M.7	Sup4	M.9	B.9	M.27		1-13.	1-16.	1-18.	1-19.	1-2.	1-3.	1-4.	2-12.	2-15.	2-26.	2-27.	2-2.	2-31.	2-35.	2-6.	3-13.	3-16.	3-17.	3-18.	3-19.	3-20.	3-21.	3-22.	3-23.	3-30.	3-33.	3-36.	3-3.	3-4.	3-7.	4-17.	4-20.	4-21.	4-27.	4-29.
1	APPLE0F000021275	At1g20450	1e-06	dehydrin (ERD10) identical to dehydrin ERD10 (Low-temperature-induced protein LTI45) [Arabidopsis thaliana] SWISS-PROT:P42759	MDP0000126135	1e-108	7.91	7.76	6.31	6.4	5.38	5.64	6.24		8.77	9.57	9.47	9.2	9.34	9.3	9.73	9.6	9.52	9.57	9.06	9.01	9.34	9.59	9.47	9.35	9.54	9.24	9.34	9.22	9.39	9.04	9.32	9.18	9.05	9.24	8.95	9.17	9.63	9.56	9.01	9.79	9.05	9.34	9.38
2	APPLE0F000015792	At1g20620	3e-12	catalase 3 (SEN2) almost identical to catalase 3 SP:Q42547, GI:3123188 from [Arabidopsis thaliana]; identical to catalase 3 (SEN2) mRNA, partial cds GI:3158369	MDP0000147628	2e-38	5.27	5.09	4.52	4.39	3.87	3.52	4.4		7.47	7.7	7.74	7.67	8.43	8.01	7.9	7.9	8.05	7.75	7.86	8.45	8.26	7.86	8.38	7.84	7.97	8.44	7.93	7.62	8.01	7.86	7.84	8.43	7.92	8.09	7.77	8.41	7.85	7.78	7.59	7.67	8.01	7.67	8.01
3	APPLE0F000050709	At1g56070	1e-138	elongation factor 2, putative / EF-2, putative similar to ELONGATION FACTOR 2 GB:O14460 from [Schizosaccharomyces pombe]	MDP0000816096	0	9.2	9.27	8.36	8.96	8.06	7.95	8.36		7.45	8.13	8.28	7.7	8.09	8.32	8.34	7.97	8.84	8.22	7.7	7.74	7.83	8.06	7.78	8.26	8.39	7.88	8.23	7.76	8.15	8.04	8.32	8.13	10.07	7.84	7.85	7.69	7.76	8.56	7.65	8.48	7.74	8.86	8.03
4	APPLE0F000020113	At2g41680	1e-12	thioredoxin reductase, putative / NADPH-dependent thioredoxin reductase, putative The last 2 exons encode thioredoxin. There is an EST match to exons 5-7, and the distance between exon 7 and exon 8 is only 90bp. It is unlikely this is two	MDP0000845788	2e-34	7.65	7.81	6.42	6.94	6.24	6.48	6.984		8.15	7.88	8.28	8.3	8.77	8.53	8.42	7.96	8.1	8.66	8.13	7.72	8.2	7.9	8.04	8.09	8.48	8.14	8.2	8.2	8.33	8.36	8.61	8.37	8.57	8.27	7.99	7.87	8.27	8.62	8.2	8.45	8.21	8.34	8.32
5	APPLE0F000019900	At3g04120	1e-20	glyceraldehyde-3-phosphate dehydrogenase, cytosolic (GAPC) / NAD-dependent glyceraldehyde-3-phosphate dehydrogenase identical to SP|P25858 Glyceraldehyde 3-phosphate dehydrogenase, cytosolic (EC 1.2.1.12) {Arabidopsis thaliana}	MDP0000645828	1e-67	6.84	7.02	5.59	5.59	4.59	4.59	5.24		7.83	8.06	7.86	8.33	8.52	8.47	8.56	8.74	8.88	8.34	8.59	8.18	8.43	7.68	8.75	7.84	8.52	7.95	7.93	8.27	8.59	8.67	7.88	8.69	8.87	8.27	8.73	8.32	8.27	8.69	8.08	8.36	8.48	8.76	8.45
6	APPLE0F000018467	At3g04120	2e-09	glyceraldehyde-3-phosphate dehydrogenase, cytosolic (GAPC) / NAD-dependent glyceraldehyde-3-phosphate dehydrogenase identical to SP|P25858 Glyceraldehyde 3-phosphate dehydrogenase, cytosolic (EC 1.2.1.12) {Arabidopsis thaliana}	MDP0000757565	7e-35	9.78	9.85	9.44	9.23	8.5	8.62	8.91
7	APPLE0F000016003	At3g12390	2e-40	nascent polypeptide associated complex alpha chain protein, putative / alpha-NAC, putative similar to alpha-NAC, non-muscle form [Mus musculus] GI:1666690; contains Pfam profiles PF01849: NAC domain, PF00627: UBA/TS-N domain	MDP0000137452	1e-146	9.91	10.08	9.47	9.25	8.74	8.58	9.228		9.89	10.32	9.85	10.5	10.64	10.82	10.31	10.58	10.76	10.75	10.98	10.9	11.04	9.56	10.99	9.98	10.11	11.31	9.8	10.97	10.63	10.57	10.25	10.67	9.86	10.89	10.61	11.03	10.71	10.39	10.21	9.96	10.63	9.92	10.36
8	APPLE00R00018530	At3g63140	1e-22	mRNA-binding protein, putative similar to mRNA binding protein precursor (GI:26453355) [Lycopersicon esculentum]	MDP0000193729	5e-80	9.79	9.84	9.19	9.35	8.41	8.09	8.991		10.71	11.15	9.44	11.23	11.79	11.06	11.15	11.15	10.66	11.19	10.9	12.02	11.55	11.32	10.88	10.51	9.77	11.77	10.14	10.74	10.17	10.37	10.82	11.41	10.26	11.1	10.78	11.07	11.32	10.8	10.61	10.56	11.45	10.31	10.82
9	APPLE0F000018069	At5g09810	4e-72	actin 7 (ACT7) / actin 2 identical to SP|P53492 Actin 7 (Actin-2) {Arabidopsis thaliana}	MDP0000239701	0	6.71	6.93	5.98	6.07	5.31	5.6	5.79		8.46	8.58	8.85	8.28	8.43	8.11	8.66	9.01	8.48	8.76	8.31	8.41	8.58	8.32	8.39	8.18	8.23	8.79	8.36	8.32	7.96	8.23	8.72	8.22	8.08	8.38	8.45	8.29	8.71	8.52	8.37	8.46	8.35	8.65	8.6
10	APPLE0F000021294	At5g28540	1e-62	luminal binding protein 1 (BiP-1) (BP1) SWISS-PROT:Q9LKR3 PMID:8888624	MDP0000709506	0	10.51	10.67	10.09	9.87	9.8	9.64	9.89
11	APPLE0F000023881	At5g59370	3e-12	actin 4 (ACT4) identical to SP|P53494 Actin 4 {Arabidopsis thaliana}	MDP0000752428	5e-29	8.65	9.01	7.8	8	7.66	7.33	8.019		8.75	8.64	8.92	9.45	10	10.05	9.75	9.35	9.95	9.7	9.69	9.87	10.07	8.76	9.45	9.19	9.36	9.7	9.33	9.62	9.69	9.65	8.8	10.06	9.71	9.4	9.37	9.56	10.06	9.35	9.42	8.94	9.4	9.14	9.41
12	APPLE0F000059582	At5g60390	1e-81	elongation factor 1-alpha / EF-1-alpha identical to SWISS-PROT:P13905 elongation factor 1-alpha (EF-1-alpha) [Arabidopsis thaliana]	MDP0000198451	0	5.98	6.32	5.61	5.24	4.34	3.95	4.49		8.65	10.62	10.37	9.35	9.72	9.88	10.21	10.13	10.06	10.31	9.2	9.21	9.77	10.05	9.59	9.75	9.79	9.22	10.04	9.92	9.1	9.53	10.13	9.44	10.62	9.36	9.41	9.14	9.79	10.21	9.21	10.03	9.47	10.49	9.87
13	APPLE0F000022611	At5g60390	1e-19	elongation factor 1-alpha / EF-1-alpha identical to SWISS-PROT:P13905 elongation factor 1-alpha (EF-1-alpha) [Arabidopsis thaliana]	MDP0000470429	2e-50	10.72	11.13	10.12	9.58	9.64	8.85	9.87
14	APPLE0FR00045669	No Hits Found		unknown function	MDP0000360691	1e-47	7.57	7.97	7.23	6.99	5.62	5.45	6.563		8.2	8.07	8.34	8.15	8.17	8.44	8.65	8.79	8.69	8.31	7.99	7.73	8.4	8.44	8.4	8.39	8.57	8.49	8.48	7.82	8.26	8.15	8.32	8.07	8.87	8.09	8.27	8.35	8.77	8.86	7.78	8.4	8.44	8.93	8.68
15	APPLE0FR00040893	No Hits Found		Leucine-rich repeat, NB-ARC domain	MDP0000264170	1e-66	7.23	7.73	7.08	6.85	6.12	5.79	6.593		7.25	7.09	6.93	6.75	7.18	6.9	7.57	7.15	6.91	6.69	6.4	7.29	7.21	6.8	6.86	7.21	7.22	6.71	7.01	7.05	7.33	6.99	7.32	6.91	6.77	6.88	6.94	6.92	7.21	7.39	7.47	7.27	7.08	7.45	7.23
16	APPLE0F000018055	At3g22550	3e-19	senescence-associated protein-related similar to senescence-associated protein SAG102 (GI:22331931) [Arabidopsis thaliana]	MDP0000304459	1e-176	6.89	7.16	6.46	6.4	5.18	4.2	6.24		7.95	7.34	7.36	7.36	8.48	8.17	7.53	7.39	7.35	7.45	8.07	7.91	7.78	7.3	7.81	7.42	7.58	7.95	7.16	7.44	8	7.35	7.17	7.98	7.7	7.64	7.56	7.3	7.67	7.52	7.77	7.6	7.36	7.44	7.58
17	APPLE0F000017609	At3g26130	2e-13	glycosyl hydrolase family 5 protein / cellulase family protein contains Pfam profile: PF00150 cellulase (glycosyl hydrolase family 5)	MDP0000729817	3e-53	8.97	8.93	7.76	8.31	7.36	6.81	7.827		7.23	7.35	7.27	6.87	7.35	7.16	7.33	7.5	7.49	7.16	7.31	7.38	7.35	7.32	7.14	7.28	7.46	7.24	7.35	6.99	7.45	7.18	7.35	7.01	7.7	7.29	7.16	6.93	7.16	7.25	7.53	7.13	7.18	7.33	7.31
18	APPLE0F000019334	At3g51980	4e-25	expressed protein	MDP0000130090	4e-87	6.65	7.02	6.31	5.87	5.42	4.82	5.72		7.84	8.04	7.98	8.19	8.21	8.14	7.97	8.06	7.98	8.04	8.13	8.21	8.32	7.86	7.79	7.83	7.86	8.1	7.67	7.77	7.94	7.83	7.88	8.09	7.81	8.15	7.91	7.78	8.12	7.95	7.68	7.78	7.99	7.86	7.79
19	APPLE00R00017800	At5g02570	5e-08	histone H2B, putative similar to histone H2B-2 Lycopersicon esculentum GI:3021483, Gossypium hirsutum SP|O22582, Asparagus officinalis GI:563329; contains Pfam profile PF00125 Core histone H2A/H2B/H3/H4	MDP0000255229	7e-28	9.05	9.3	8.28	8.34	7.28	7.91	7.92		12.88	13.53	12.95	13.83	13.4	13.25	13.67	14.01	13.36	13.16	13.92	13.91	13.59	12.6	13.69	12.87	12.84	13.73	13.54	13.64	13.19	13.23	13.5	13.59	12.25	13.23	13.67	13.77	13.16	13.97	13.01	13.29	13.88	13.23	13.75
20	APPLE0F000015748	At4g28750	1e-07	photosystem I reaction center subunit IV, chloroplast, putative / PSI-E, putative (PSAE1) identical to SP|Q9S831; similar to SP|P12354 Photosystem I reaction center subunit IV, chloroplast precursor (PSI-E) {Spinacia oleracea}; contains Pf	MDP0000128789	1e-160	6.32	6.45	5.64	5.27	4.26	4.51	5.22		8.78	8.63	8.5	8.81	9.82	8.85	9.27	9.27	8.66	8.9	9.11	9.64	9.57	8.49	8.76	8.59	8.13	9.75	8.51	8.84	8.88	8.56	8.68	9.06	7.92	9.44	8.72	9.26	9.22	8.75	8.59	8.5	8.86	8.54	8.85
21	APPLE0F000021750	At3g54020	2e-24	68415.m04657 expressed protein NEW inositol phosphorylceramide synthase 2 -	MDP0000090454	1e-174	6.33	6.04	5.69	5.84	5.03	4.81	5.32		6.99	8	7.53	7.09	7.07	7.73	7.45	7.15	7.25	8.18	7.18	6.65	7.08	7.2	7.22	7.32	7.38	7.47	7.43	7	7.38	7.25	7.57	7	7.05	7.48	7.1	7.66	7.11	7.15	7.29	7.26	7.35	7.04	7.13
22	APPLE0F000017942	At5g17420	2e-14	cellulose synthase, catalytic subunit (IRX3) identical to gi:5230423	MDP0000279461	2e-47	7.44	7.52	6.76	6.49	6.24	5.68	6.328		7.27	7.35	7.37	7.46	6.96	7.24	7.02	6.99	7.37	6.97	7.45	7.31	7.08	6.97	7.63	7.26	7.14	7.26	7.31	7.39	7.46	7.76	6.89	7.15	7.51	7.52	7.38	7.49	7.95	7.06	7.68	7.25	7.45	7.46	7.41
23	APPLE0FR00045816	No Hits Found		A-type ATPase	MDP0000655872	2e-33	7.2	7.39	7.33	6.48	5.92	5.94	6.32		7.97	8.11	7.99	9.01	8.75	8.43	8.94	8.9	8.56	8.38	9.04	9.16	9.47	7.92	8.75	8.07	8.32	9.07	8.55	8.08	8.81	8.2	8.19	8.56	8.84	8.68	8.72	9.03	8.64	8.96	8.45	7.9	8.75	8.29	8.26
24	APPLE0F000017691	At1g10900	4e-51	phosphatidylinositol-4-phosphate 5-kinase family protein similar to phosphatidylinositol-4-phosphate 5-kinase AtPIP5K1 [Arabidopsis thaliana] GI:3702691; contains Pfam profiles PF01504: Phosphatidylinositol-4-phosphate 5-Kinase, PF02493: M	MDP0000222253	0	7.55	7.45	7.15	7.02	5.96	5.91	6.86		7.86	7.67	7.43	7.97	7.39	7.49	7.94	7.72	7.91	8.15	8	8.17	8.06	7.77	7.89	7.53	7.69	7.99	7.73	7.78	7.99	7.58	7.93	7.52	7.81	8.11	7.72	7.82	7.85	8.08	7.62	7.79	7.68	8.02	7.36
25	APPLE0F000058071	At1g75780	1e-34	tubulin beta-1 chain (TUB1) nearly identical to SP|P12411 Tubulin beta-1 chain {Arabidopsis thaliana}	MDP0000319081	1e-102	7.76	8.4	6.61	6.46	5.63	6.16	6.27		8.8	9.36	9.27	9.33	8.75	9.07	8.76	8.89	9.06	9.02	9.05	9.02	8.91	9.29	8.83	9.13	9.02	8.77	9.59	9.1	8.74	9.23	8.94	8.95	9.24	9.03	8.97	9.29	9.05	8.91	8.79	9.09	9.39	9.13	9.12
26	APPLE0F000001282	At4g38920	9e-30	vacuolar ATP synthase 16 kDa proteolipid subunit 3 / V-ATPase 16 kDa proteolipid subunit 3 (AVAP3) (AVA-P3) identical to SP|P59227 Vacuolar ATP synthase 16 kDa proteolipid subunit 1/3/5 (EC 3.6.3.14) (V-ATPase 16 kDa proteolipid subunit 1/3/5	MDP0000325868	1e-103	9.52	9.44	9.22	9.13	8.74	8.34	8.842		12.42	12.51	12.54	12.91	12.9	12.47	12.73	12.78	12.42	12.58	12.81	12.65	12.89	12.43	12.79	12.25	12.15	12.78	12.37	12.36	12.44	12.47	12.65	12.49	11.28	12.71	12.43	12.43	12.7	12.73	12.3	12.33	12.73	12.48	12.58
27	APPLE0FR00077391	No Hits Found		unknown function	MDP0000145104	2e-73	9.62	10	8.93	8.88	8.18	8.41	8.884		11.28	11.55	11.3	11.15	10.91	11.35	11.06	11.43	11.77	11.76	11.36	11.29	11.31	11.11	11.37	11.23	11.49	11.41	11.62	11.96	10.86	11.69	10.9	11.44	10.5	11.5	11.27	11.62	11.21	11.19	11.6	11.13	11.49	11.15	11.66
28	APPLE0F000059277	At4g02230	4e-41	60S ribosomal protein L19 (RPL19C) similar to L19 from several species	MDP0000772737	1e-125	10.52	10.64	10.2	9.72	9.67	9.45	9.788		13.14	13.8	13.91	13.84	13.45	14.09	13.75	13.77	14.07	13.96	13.8	13.29	13.94	13.44	14.02	13.95	13.81	13.77	13.56	14.13	14.02	13.59	13.24	13.87	14.14	13.97	13.71	13.56	13.77	13.79	14.1	13.51	13.76	14.13	14.05
29	APPLE0F000021590	At3g16240	4e-21	delta tonoplast integral protein (delta-TIP) identical to delta tonoplast integral protein (delta-TIP) (GI:9279707)(GB:U39485) [Arabidopsis thaliana] (Plant Cell 8 (4), 587-599 (1996))	MDP0000917582	2e-88	7.4	7.65	6.24	6.05	5.32	5.3	6.08		11.75	11.4	11.77	12.06	12.55	11.8	11.78	11.77	11.75	11.79	12.32	11.78	12.13	11.54	11.7	11.14	12.08	11.61	12.22	11.77	12.17	11.97	11.63	12.26	11.09	11.48	12.05	11.93	12.77	12.28	11.01	11.8	11.69	11.88	11.89
30	APPLE0F000022573	At5g61310	5e-14	cytochrome c oxidase subunit Vc, putative / COX5C, putative similar to cytochrome c oxidase subunit 5c [Helianthus annuus] GI:18409602; contains Pfam profile PF05799: Cytochrome c oxidase subunit Vc (COX5C)	MDP0000124616	9e-60	10.41	10.41	10.23	9.53	9.34	8.78	9.56		11.62	11.12	11.59	11.85	12.16	11.44	12.16	12.38	11.77	11.36	12.05	12.6	12.65	10.59	11.93	10.74	11.77	12.72	11.42	11.64	12.03	11.63	11.26	12.09	10.15	12.08	11.84	12.6	12.48	12.27	11.72	10.63	11.94	11.12	11.87
31	APPLE0FR00036516	gb|EAA23003|	0.97	Ribosomal protein L31e, putative [Plasmodium yoelii yoelii]	MDP0000808657	3e-11	6.56	6.63	6.31	6.02	5.73	5.32	5.88		8.99	9.54	9.28	10.07	9.62	9.22	9.9	8.88	9.67	9.65	10.12	9.79	10.22	8.4	10.12	9.16	9.33	10.19	8.8	8.46	8.92	9.85	8.82	10.06	8.9	9.06	9.94	9.23	9.49	9.61	9.36	9.32	9.16	8.49	8.92
32	APPLE0FR00069907	No Hits Found					4.72	5.02	3.68	3.53	3.04	3.31	3.628		7.24	7.53	7.05	8.22	6.78	8.2	8.07	8.21	7.03	7.07	6.95	7.05	8.31	7.18	7.06	6.95	8.14	8.96	7.41	7.49	6.93	6.86	7.11	7.34	8.14	8.5	6.87	8.11	7	6.79	7.38	6.8	8.32	7.1	7.84
33	APPLE0FR00063223	No Hits Found		aspartic-type endopeptidase activity	MDP0000361180	1e-28	12.77	12.91	12.31	12.46	11.62	11.24	12.07		7.43	7.63	7.48	7.58	7.71	7.64	7.69	7.72	7.65	7.94	7.21	7.65	7.99	7.55	7.58	7.63	7.23	7.7	7.53	7.27	7.31	7.17	7.95	7.45	7.66	7.65	7.3	7.56	7.52	7.66	7.43	7.38	7.24	7.52	7.46
34	APPLE0F000016441	At1g29930	3e-70	chlorophyll A-B binding protein 2, chloroplast / LHCII type I CAB-2 / CAB-140 (CAB2B) identical to SP|P04778 Chlorophyll A-B binding protein 2, chloroplast precursor (LHCII type I CAB-2) (CAB-140) (LHCP) {Arabidopsis thaliana}	MDP0000468881	0	9.67	9.83	8.85	8.66	7.53	6.72	8.157		10.75	10.7	10.26	10.74	11.68	11.13	11.88	11.51	11.32	10.82	11.52	12.01	11.75	10.31	11.38	10.46	10.82	11.89	10.66	11.05	10.85	10.91	10.85	11.43	10.29	11.67	11.07	11.72	11.01	11.67	10.7	10.38	11.22	10.8	11.09
35	APPLE0F000019850	At4g26140	5e-14	beta-galactosidase, putative / lactase, putative similar to beta-galactosidase precursor GI:3869280 from [Carica papaya]	MDP0000664515	7e-63	7.9	8.25	7.52	7.11	5.56	4.86	6.9		7.37	6.8	6.49	6.79	6.44	7.07	7.07	7.1	6.98	6.82	6.4	7.12	6.83	6.27	6.64	7.01	6.47	7.07	6.66	7.21	6.61	6.94	7.27	6.71	6.93	6.81	6.48	6.86	6.48	6.6	6.96	6.79	6.88	6.14	6.74
36	APPLE0F000011437	At5g52470	1e-59	fibrillarin 1 (FBR1) (FIB1) (SKIP7) identical to fibrillarin 1 GI:9965653 from [Arabidopsis thaliana]; C-terminus identical to SKP1 interacting partner 7 GI:10716959 from [Arabidopsis thaliana]; contains Pfam domain PF01269: Fibrillarin	MDP0000590964	0	10.36	10.64	9.85	9.44	9.21	9.53	9.589		10.94	12.29	12.73	11.21	11.1	11.71	11.53	11.02	12.28	12.58	11.05	11.01	11.36	11.78	10.68	12.02	11.34	10.88	11.66	12.66	11.15	12.31	11.99	11.79	11.47	11.11	10.8	11.08	11.51	11.85	11.08	11.67	11.69	12.14	12.25
37	APPLE0FR00045460	gb|AAM50783|	0.98	LD23740p [Drosophila melanogaster]	MDP0000612264	2e-73	7.9	8.32	6.95	6.38	6.06	6.3	6.956		7.4	7.76	7.65	7.46	7.96	7.6	7.84	7.9	7.95	7.76	7.86	7.84	8.08	7.72	7.66	8.07	7.79	7.84	7.78	7.82	7.61	8.53	7.96	7.86	7.78	7.76	7.91	7.74	7.53	8	7.51	7.88	7.67	7.62	8.12
38	APPLE0F000010024	At1g78020	3e-28	senescence-associated protein-related similar to senescence-associated protein SAG102 (GI:22331931) [Arabidopsis thaliana]	MDP0000134102	1e-171	8.61	8.86	7.59	7.86	6.95	7.08	7.459		8.7	9.22	8.96	9.24	9.82	8.88	9.68	9.08	9.28	9.48	9.12	9.02	9.61	9.53	9.47	8.63	8.61	10.05	9.02	9.24	8.93	9.45	9.25	9.27	8.55	9.74	9.65	9.72	9.73	9.78	8.54	8.59	9.58	8.72	9.35
39	APPLE0F000018558	At3g47470	9e-38	chlorophyll A-B binding protein 4, chloroplast / LHCI type III CAB-4 (CAB4) identical to SP|P27521 Chlorophyll A-B binding protein 4, chloroplast precursor (LHCI type III CAB-4) (LHCP) {Arabidopsis thaliana}	MDP0000193128	1e-159	5.29	5.22	4.28	4.21	3.77	3.81	4.48		8.23	8.33	8.31	8.46	9.89	9.06	9.14	8.94	8.59	8.77	9.1	8.84	9.56	8.38	8.62	8.14	8.23	9.09	8.33	8.55	8.41	8.39	8.61	8.88	8.07	8.73	8.38	8.78	9.12	8.75	8.2	8.2	8.48	8.37	8.77
40	APPLE0FR00078363	pir||S20504	0.45	H+-transporting two-sector ATPase (EC 3.6.3.14) beta chain, mitochondrial - Para rubber tree	MDP0000360515	3e-33	7.3	7.63	6.57	6.34	6.1	6.38	6.629		8.28	8.57	8.86	8.13	8.57	8.61	8.44	8.67	8.94	8.63	8.21	8.4	8.5	8.53	8.7	8.75	8.85	8.28	8.77	8.84	8.49	8.6	8.56	8.72	9.4	8.38	8.47	8.13	8.42	8.46	8.79	8.57	8.59	8.84	8.84
41	APPLE0F000060354	At5g02120	2e-18	thylakoid membrane one helix protein (OHP) identical to one helix protein GI:3283057 from [Arabidopsis thaliana]	MDP0000154436	1e-123	8	7.9	7.34	7.35	5.91	5.85	7.169		10.28	10.23	10.46	11	11.15	10.5	11.22	11.06	10.44	10.15	10.47	11.2	11.43	10.55	9.99	9.65	9.69	11.51	10.08	10.5	9.95	10.26	10.5	10.84	9.09	10.58	10.45	10.69	11.41	10.89	9.86	10.01	10.73	10.04	10.5
42	APPLE0F000017575	At4g05180	5e-13	oxygen-evolving enhancer protein 3, chloroplast, putative (PSBQ2) identical to SP|Q41932 Oxygen-evolving enhancer protein 3-2, chloroplast precursor (OEE3) (16 kDa subunit of oxygen evolving system of photosystem II) (OEC 16 kDa subunit) {	MDP0000208621	1e-80	6.65	7.49	5.82	6.15	4.33	4.38	5.661		8.26	8.23	8.66	9.01	9.29	9.23	8.79	9.13	8.68	8.4	9.24	9.18	9.85	8.4	8.74	8.05	8.45	9.56	8.74	8.64	8.58	8.48	8.62	8.84	8.38	8.89	8.65	9.32	9.32	8.78	8.92	8.37	9.03	8.59	9.06
43	APPLE0F000018894	At5g14530	6e-20	transducin family protein / WD-40 repeat family protein similar to Will die slowly protein (SP:Q9V3J8) [Drosophila melanogaster] ; contains Pfam PF00400: WD domain, G-beta repeat (4 copies, 1 weak)	MDP0000300746	1e-64	6.13	6.13	6.25	5.69	5.19	4.79	5.48		7	6.62	6.55	6.58	6.89	7.34	6.72	6.8	6.66	6.51	6.88	6.4	6.66	6.57	6.69	6.41	6.8	6.15	6.42	6.93	6.95	6.28	6.27	6.77	6.35	6.46	6.87	7.24	7.1	6.91	7.2	6.57	6.75	6.65	6.24
44	APPLE0F000016970	At3g01090	2e-10	Snf1-related protein kinase (KIN10) (SKIN10) identical to Snf1-related protein kinase, KIN10 SP:Q38997 from [Arabidopsis thaliana]	MDP0000320932	7e-50	5.53	5.69	4.95	4.55	3.71	4.14	4.814		7.06	6.78	7.54	7.24	6.96	7.27	7.2	6.95	7.03	6.91	7.24	7.17	7.02	7.08	7.06	6.87	7.23	6.95	7.43	7.75	6.91	7.68	7	7.2	7.18	7.21	7.03	7.08	6.88	6.92	6.73	6.8	7.55	6.91	7.02
45	APPLE0F000020273	At5g56000	1e-22	heat shock protein 81-4 (HSP81-4) nearly identical to heat shock protein hsp81.4 [Arabidopsis thaliana] GI:1906828; contains Pfam profiles PF02518: ATPase, histidine kinase-, DNA gyrase B-, and HSP90-like domain protein, PF00183: Hsp90 pro	MDP0000607364	6e-79	8.68	8.82	8.1	7.8	6.9	6.28	7.306		8.42	8.86	8.62	7.79	8.67	9.55	8.38	8.03	9.47	8.01	9.72	8.19	9.59	7.46	9.79	8.11	9.21	9.42	8.41	8.19	9.2	9.26	7.23	9.17	9.25	8.59	8.02	8.55	8.61	7.98	7.97	8.82	9.31	8.94	8.61
46	APPLE0FR00079911	No Hits Found		unknown function	MDP0000700517	4e-32	7.2	7.34	6.44	6.35	5.8	5.82	6.58		7.34	7.96	7.86	7.62	7.63	7.65	7.93	7.98	7.59	8.15	7.49	7.83	7.7	8.17	7.55	7.79	7.53	7.67	7.87	7.62	7.46	7.49	8.03	7.46	7.46	7.37	7.58	7.41	7.94	7.97	7.58	7.63	7.53	7.76	7.66
47	APPLE0F000025615	At4g29010	3e-15	abnormal inflorescence meristem 1 / fatty acid multifunctional protein (AIM1) identical to gi:4337025; contains Pfam profiles PF02737 (3-hydroxyacyl-CoA dehydrogenase, NAD binding domain), PF00378 (enoyl-CoA hydratase/isomerase family prot	MDP0000322725	6e-73	10.52	10.64	9.98	10.22	9.33	9.1	9.658		10.55	10.67	11	11.7	10.92	11.53	11.61	11.34	11.55	10.24	11.1	11.06	11.8	11.3	10.66	10.64	10.23	10.98	9.73	11.12	11.38	10.46	11.07	10.76	10.71	11.02	11.52	11.52	12.16	11.13	11.3	10.15	11.82	10.5	10.09
48	APPLE0F000018370	At5g59140	6e-21	SKP1 family protein similar to elongin C, Drosophila melanogaster, GI:2780365 PIR:JC5794; contains Pfam profile PF01466: Skp1 family, dimerisation domain	MDP0000784692	1e-87	6.14	6.04	4.92	4.7	4.06	4.3	4.85		9.54	9.31	8.21	10.23	10.06	9.27	9.82	9.88	8.8	8.69	10.21	10.36	9.39	9	9.67	8.69	8	10.26	8.98	10.07	9.25	9.46	9.21	9.08	7.74	9.26	9.92	10.03	10.4	9.24	9.24	9.26	10.1	8.72	8.94
49	APPLE0F000020900	At3g47470	7e-44	chlorophyll A-B binding protein 4, chloroplast / LHCI type III CAB-4 (CAB4) identical to SP|P27521 Chlorophyll A-B binding protein 4, chloroplast precursor (LHCI type III CAB-4) (LHCP) {Arabidopsis thaliana}	MDP0000291218	0	9.63	10.19	8.58	8.34	7.43	7.32	8.414		9.36	9.71	9.48	9.6	10.17	9.8	10.29	10.14	9.68	9.67	9.77	10.01	10.35	9.77	9.43	9.48	9.25	9.8	9.74	9.74	9.26	9.6	9.51	9.98	9.14	9.78	9.66	9.56	10.38	9.73	9.59	9.57	9.59	9.5	9.93
50	APPLE0F000025537	At5g38410	4e-26	ribulose bisphosphate carboxylase small chain 3B / RuBisCO small subunit 3B (RBCS-3B) (ATS3B) identical to SP|P10798 Ribulose bisphosphate carboxylase small chain 3B, chloroplast precursor (EC 4.1.1.39) (RuBisCO small subunit 3B) {Arabidop	MDP0000731480	1e-129	11.44	11.17	10.03	10.12	9.1	8.85	10.102		13.93	13.83	13.76	13.08	14.29	14.22	14.06	14.11	14.53	13.7	13.24	13.3	14.06	14.37	13.12	13.61	13.56	14.15	12.62	13.85	13.32	13.81	14.18	13.83	12.59	13.83	13.47	13.59	14.17	13.67	13.39	13.67	13.54	13.63	14.42
51	APPLE0F000057236	At4g35090	1e-44	catalase 2 identical to catalase 2 SP:P25819, GI:17865693 from [Arabidopsis thaliana]	MDP0000309331	4e-53	4.91	5.24	4.05	4.61	3.31	3.67	4.22		7.64	7.71	7.64	7.59	7.33	7.22	8.14	7.23	7.66	7.86	7.35	7.48	7.67	7.77	7.75	7.72	7.76	7.46	7.9	6.94	7.96	7.61	7.74	7.77	7.75	7.5	7.5	7.3	7.43	7.94	7.72	7.66	7.41	7.56	7.71
52	APPLE0F000015829	At3g54890	1e-63	chlorophyll A-B binding protein / LHCI type I (CAB) identical to chlorophyll A/B-binding protein [Arabidopsis thaliana] GI:16207; contains Pfam profile: PF00504 chlorophyll A-B binding protein	MDP0000151095	0	10.51	10.28	8.88	9.53	7.96	8.15	8.909		12.36	12.56	12.27	12.7	13.76	13.11	13.07	12.94	12.93	12.84	12.9	12.69	13.25	12.57	12.49	12.23	12.16	12.68	12.54	12.66	12.43	12.61	12.27	13.09	12.17	12.51	12.4	12.47	12.96	12.69	12.52	12.2	12.82	12.46	12.8
53	APPLE0FR00077763	No Hits Found		unknown function	MDP0000368541	8e-42	10.99	11.22	10.55	10.27	9.95	9.74	10.22		9.93	9.23	9.58	9.68	9.38	9.91	10.03	9.9	9.72	8.83	10.36	10.85	10.52	9.33	10.15	9.94	10.73	9.82	9.78	9.37	10.37	10.37	8.65	9.66	9.88	10	9.87	10.27	9.6	9.92	9.75	9.63	9.88	9.42	9.59
54	APPLE0F000025563	At3g47520	2e-06	malate dehydrogenase [NAD], chloroplast (MDH) identical to chloroplast NAD-malate dehydrogenase [Arabidopsis thaliana] GI:3256066; contains InterPro entry IPR001236: Lactate/malate dehydrogenase; contains Pfam profiles PF00056: lactate/mal	MDP0000141199	1e-127	5.54	6.04	4.86	4.59	4.72	4.01	4.759		6.98	7.36	7.64	7.35	7.58	7.83	7.27	7.4	8.2	7.45	7.98	7.63	7.54	7.87	7.95	7.26	7.7	7.43	7.97	7.74	7.08	7.89	7.55	8.45	7.85	7.97	7.11	7.6	7.62	7.38	7.39	7.37	7.51	7.92	7.59
55	APPLE0F000017955	At5g38470	3e-16	DNA repair protein RAD23, putative similar to DNA repair by nucleotide excision (NER) RAD23 protein, isoform I GI:1914683 from [Daucus carota]	MDP0000291439	5e-39	5.92	6.32	5.12	4.73	4.16	3.82	4.589		7.06	7.34	7.62	7.76	7.67	7.56	7.35	7.65	7.88	7.76	7.21	7.45	7.76	7.62	7.79	7.38	7.48	7.39	7.31	7.53	7.41	7.25	7.53	7.68	7.51	7.76	7.24	7.3	7.7	7.55	6.92	7.9	7.57	7.55	7.74
56	APPLE0FR00077592	gb|EAA18702|	0.069	hypothetical protein [Plasmodium yoelii yoelii]	MDP0000361532	1e-61	12.68	12.28	12.19	12.38	11.35	11.01	11.53		7.59	7.72	7.39	7.07	7.33	7.62	7.42	7.62	7.64	7.28	7.26	7.66	7.77	7.36	7.04	7.1	7.36	7.42	7.79	7.21	7.3	7.18	7.46	6.73	7.2	7.26	7.34	7.53	6.79	7.39	7.93	7.41	7.32	7.44	7.27
57	APPLE0F000016006	At4g14830	1e-10	expressed protein	MDP0000149621	9e-91	5.79	5.91	4.89	5.21	4.22	4.54	4.96		9.1	9.58	9.56	9.57	9.77	9.74	9.25	9.48	9.41	9.34	9.13	9.9	9.52	9.42	9.22	9.48	9.44	9.39	9.38	9.95	9.27	9.75	9.32	9.61	8.81	9.74	9.41	9.49	9.93	9.36	9.55	9.48	9.74	9.57	9.62
58	APPLE0F000017637	At1g15340	1e-11	methyl-CpG-binding domain-containing protein contains Pfam profile PF01429: Methyl-CpG binding domain	MDP0000375866	2e-41	6.73	6.69	5.89	5.16	4.71	4.42	5.548		7.97	8.64	7.92	8.13	8.24	8.35	8.08	8.25	8.56	7.95	8.13	7.73	8.64	8.32	8.56	7.76	8.1	8.13	8.05	8.1	8.24	8.38	8.11	8.17	8.02	8.07	8.15	8.3	8.27	8.33	8.18	8.4	8.25	7.94	8.11
59	APPLE0FR00039135	No Hits Found					9.31	9.03	9.21	8.83	8.12	7.51	8.374		8.92	10.01	9.95	8.38	9.2	8.78	9.1	9.51	9.7	9.96	7.56	9.05	9.03	9.88	8.88	9.09	9.3	8.28	9.51	9.78	9.08	8.86	9.8	8.89	8.81	8.42	8.97	8.36	9.33	9.24	9.24	9.4	8.62	9.27	9.85
60	APPLE0FR00038610	No Hits Found		unknown function	MDP0000723286	6e-10	8.48	8.53	8.4	8.52	7.23	6.46	7.662		7.24	7.31	7.07	7.19	6.96	6.91	7.35	7.2	7.2	7.16	7.26	6.83	7.33	6.87	7.28	7.17	6.91	7.2	6.93	7.29	7.16	7.01	6.93	7.16	7.19	6.74	7.29	7.35	6.99	7.02	6.98	7.62	7.23	7.34	7.07
61	APPLE0FR00077493	No Hits Found		unknown function	MDP0000389488	1e-26	7.9	8.56	7.69	6.7	6.36	5.71	6.93		7.34	7.73	7.51	7.56	7.94	7.53	7.48	7.17	7.07	7.46	7.56	7.57	7.48	7.31	7.69	7.18	7.25	7.42	7.07	7.05	7.14	7.15	7.36	7.42	7.32	7.6	7.27	7.04	7.12	7.53	7.21	7.31	7.41	7.28	6.99
62	APPLE0FR00080691	No Hits Found		unknown function	MDP0000405019	2e-05	6.93	7.37	5.74	5.09	4.08	3.55	5.185		6.91	6.86	6.91	7	6.61	7.23	6.97	6.94	6.86	6.95	6.99	7.05	6.96	6.51	7.2	7.12	6.91	7.11	6.88	6.9	6.84	6.87	6.65	7.17	6.71	7.09	6.59	7.25	6.95	6.94	6.63	7.1	7.04	6.52	7.31
63	APPLE0F000021761	At1g72370	9e-20	40S ribosomal protein SA (RPSaA) identical to laminin receptor-like protein GB:U01955 [Arabidopsis thaliana]; identical to cDNA laminin receptor homologue GI:16379	MDP0000708887	2e-66	9.2	9.71	8.93	8.05	8.05	7.49	8.45		7.61	7.81	7.55	8.01	8.39	8.5	8.18	8.09	8.42	8.5	8.68	8.57	8.73	7.37	8.64	8	8.25	8.39	7.61	8.49	8.32	8.24	8.4	8.3	8.2	8.44	8.1	8.22	8.59	8.45	7.93	7.73	8.39	8.08	8.31
64	APPLE0F000028260	ref|NP_179047|	6e-10	putative retroelement pol polyprotein; protein id: At2g14400.1 [Arabidopsis thaliana]	MDP0000670251	0	9.88	10.21	9.37	9.38	9.38	9.13	9.18		8.07	7.39	7.42	7.47	7.53	8.08	7.81	7.44	7.32	7.73	7.81	8.05	7.8	7.6	7.24	7.54	7.31	7.72	7.42	7.35	7.48	7.53	7.69	7.57	7.42	7.38	7.8	7.75	7.23	7.49	7.49	7.49	7.65	7.35	7.27
65	APPLE0FR00064359	No Hits Found		unknown function	MDP0000336338	3e-75	7.43	7.82	6.69	6.43	6.35	6.26	6.54		7.76	8.46	7.91	8.11	7.96	8.03	8.08	8.16	7.82	8.05	8.05	8.36	8.53	8.15	7.92	8.03	7.95	8.12	7.8	7.67	7.8	7.83	8.3	7.9	7.99	8.31	8.25	8.2	7.8	8.14	7.23	7.73	8.02	8	8.02
66	APPLE0FR00037537	No Hits Found		Chlorophyll A-B binding protein family	MDP0000708928	3e-25	7.98	8.47	6.63	6.22	6	5.8	7.12		7.47	7.18	7.35	6.99	7.36	7.44	7.14	7.16	7.15	7.37	7.86	7.32	7.64	7.42	7.52	7.58	7.21	7.2	7.25	7.51	8.03	7.2	7.06	7.4	7.13	7.63	7.49	7.51	7.29	7.68	7.56	7	7.64	7.05	7.03
67	APPLE0FR00066705	No Hits Found		unknown function	MDP0000330412	2e-78	8.39	8.72	7.97	7.88	7.81	7.63	7.743		8.49	8.6	8.93	8.89	8.58	8.53	8.47	8.85	8.1	8.49	9.09	9.59	8.95	8.53	8.38	8.24	8.34	8.83	8.39	8.45	8.4	8.55	8.51	8.74	8.23	8.68	8.83	9.2	8.62	8.12	7.85	8.14	8.68	8.5	8.39
68	APPLE0F000024930	At2g38750	1e-61	annexin 4 (ANN4) nearly identical to annexin (AnnAt4) [Arabidopsis thaliana] GI:6503084; contains Pfam profile PF00191: Annexin	MDP0000728741	0	9.06	8.82	8.33	8.81	8	7.58	8.04		8.84	8.56	8.53	8.9	9.25	8.97	9.56	7.83	8.48	8.63	8.65	9.43	9.85	8.75	8.94	8.47	7.92	8.85	8.24	8.35	8.9	8.57	8.42	8.92	8.1	8.12	9.08	8.24	9.82	9.21	7.68	8.54	8.66	7.97	8.41
69	APPLE0F000020135	At4g17900	3e-05	zinc-binding family protein similar to zinc-binding protein [Pisum sativum] GI:16117799; contains Pfam profile PF04640 : Protein of unknown function, DUF597	MDP0000570901	4e-31	7.42	7.5	7.26	8.01	5.4	4.29	6.223		8.81	9.22	8.75	7.83	8.02	8.41	8.62	8.86	9.03	9.38	7.78	8.35	8.27	8.33	8.02	8.75	8.65	8.36	8.73	8.36	8.12	8.47	9.1	7.92	8.49	8.55	8.4	8.68	8.57	8.51	7.78	9.04	8.42	8.84	8.88
70	APPLE00R00024389	At2g15230	2e-12	lipase family protein similar to SP|P07098 Triacylglycerol lipase, gastric precursor (EC 3.1.1.3) {Homo sapiens}; contains Pfam profile PF04083: ab-hydrolase associated lipase region	MDP0000210751	1e-51	8.24	8.38	7.66	7.89	6.95	6.95	7.547		10.49	8.05	8.74	10.86	10.36	10.54	10.9	8.29	10.68	10.37	11	11.7	11.22	10.67	10.75	10.88	8.34	10.24	10.51	10.73	10.61	8.46	8.42	9.03	8.6	8.13	11.32	8.98	9.02	10.75	8.18	10.53	9.25	8.41	10.68
71	APPLE0FR00077190	No Hits Found		TFIIS/elongin A/CRSP70, Transcription elongation factor	MDP0000373966	4e-33	5.17	6.01	5.07	4.58	3.36	3.4	4.1		7.41	7.55	7.37	7.15	6.98	7.08	7.55	7.64	7.79	7.28	7.29	7.08	7.37	7.31	7.27	7.8	7.57	6.9	7.68	7.21	6.9	7.25	7.37	7	7.73	7.28	6.74	6.96	6.96	7.59	6.78	7.58	7.3	7.6	7.53
72	APPLE0FR00065553	No Hits Found		unknown function	MDP0000489650	4e-40	8.77	9.05	8.03	8.12	7.85	7.36	7.68		7.65	7.7	7.96	7.54	8.29	8.09	7.65	8.1	7.43	7.99	7.61	8.85	8.19	7.21	7.81	7.46	7.94	8.4	7.62	7.5	7.7	8.1	7.51	8.08	7.47	7.84	7.92	8.37	7.55	8.13	7.65	7.91	7.74	7.86	7.45
73	APPLE0F000021836	At5g55280	2e-19	cell division protein FtsZ, chloroplast, putative (FTSZ) identical to SP|Q42545 Cell division protein ftsZ homolog, chloroplast precursor {Arabidopsis thaliana}; similar to FtsZ1 [Tagetes erecta] GI:8896066; contains Pfam profiles PF00091:	MDP0000231266	2e-66	6.96	7.25	5.92	5.93	4.97	4.76	5.58		8.4	8.45	8.33	9.18	9.19	8.69	9.01	8.99	8.98	8.72	9.2	9.4	9.15	7.88	8.98	7.86	8.48	9.1	8.34	8.99	8.98	8.7	8.35	9.16	8.85	9.04	8.76	8.84	9	9.24	8.38	8.51	8.93	8.54	8.67
74	APPLE0FR00072520	No Hits Found		unknown function	MDP0000368541	4e-21	9.06	9.72	8.73	8.53	8.08	7.57	8.288		8.03	7.59	7.52	8.02	8.09	8.1	7.4	7.69	7.37	7.61	8.26	9.1	8.79	7.51	8	7.87	7.93	8.31	7.64	7.7	8.17	8.05	7.72	8.2	7.92	8.27	8.14	8.62	7.86	7.89	7.5	7.58	7.99	7.52	7.86
75	APPLE0FR00034329	No Hits Found		PIK-related kinase domain	MDP0000450397	1e-120	10.81	11.08	10.28	10.13	9.68	9.04	9.857		7.31	7.58	7.52	8.02	7.71	7.53	7.46	7.86	7.05	7.37	7.69	8.65	8.19	7.25	7.64	7.38	7.08	7.56	7.24	7.47	7.45	7.19	7.39	7.6	7.63	7.66	7.76	7.51	7.64	7.52	7.22	7.37	7.48	7.56	7.04
76	APPLE0FR00081117	No Hits Found		unknown function	MDP0000325497	5e-29	7.17	7.12	5.98	5.45	4.49	5.13	5.806		8.1	9.39	8.71	8.05	8.4	8.72	8.49	8.3	7.96	8.62	7.73	8.07	7.95	8.69	7.8	8.43	8.3	8.06	8.54	8.37	7.66	8.49	8	8.71	8.17	7.97	7.84	8.22	7.91	8.37	8.39	8.38	8.25	8.21	8.58
77	APPLE0F000020567	At4g31120	1e-18	Skb1 methyltransferase family protein contains Pfam profile: PF05185 Skb1 methyltransferase	MDP0000302636	7e-96	8.1	8.3	7.6	7.38	6.15	6.36	7.42		6.8	6.94	7.02	6.76	6.44	7.22	6.77	6.88	7.16	6.65	7.09	6.94	7.32	7.01	6.95	6.7	6.71	6.83	7.18	6.8	7.13	6.8	6.74	6.94	7.04	6.97	6.77	6.85	7.18	6.56	7.09	6.96	7.19	6.54	7.13
78	APPLE0FR00029179	No Hits Found		ABA/WDS induced protein family	MDP0000564469	1e-63	6.45	6.84	6.33	6.29	5.16	4.61	5.53		8.16	6.76	6.88	7.01	6.52	7.25	7.32	6.51	7.06	7.03	6.98	7.16	6.78	7.04	7.24	6.98	6.82	6.88	7.14	6.98	7.2	6.56	6.49	8.31	6.92	7.24	6.39	7.11	7.28	6.95	7.31	6.64	7.01	6.36	7.21
79	APPLE0F000021416	At2g37270	1e-25	40S ribosomal protein S5 (RPS5A) identical to GP:3043428	MDP0000132523	3e-63	9.29	9.22	8.31	8.22	7.67	8	8.18		11.59	11.84	11.64	11.65	12.11	11.96	11.85	12.54	12.25	12.42	11.93	12	12.32	10.95	11.75	11.36	11.67	11.99	11.95	11.8	12.1	11.62	12.06	12.18	11.61	11.89	11.58	11.9	11.99	12.05	11.86	11.69	12.01	12.19	11.71
80	APPLE0F000027501	At5g07340	1e-31	calnexin, putative identical to calnexin homolog 2 from Arabidopsis thaliana [SP|Q38798], strong similarity to calnexin homolog 1, Arabidopsis thaliana, EMBL:AT08315 [SP|P29402]; contains Pfam profile PF00262 calreticulin family	MDP0000167819	1e-158	6.45	6.36	5.79	5.37	4.57	4.79	5.428		8.67	7.7	8.15	8.14	8.71	8.15	8.56	8.45	8.86	8.66	8.14	8.5	8.54	7.72	8.81	8.65	8.92	8.66	8.46	7.87	8.71	8.57	8.83	8.51	9.43	8.71	8.47	8.42	7.73	8.92	8.77	7.87	8.4	8.42	8.13
81	APPLE00R00062246	dbj|BAB12706|	2e-06	P0671B11.22 [Oryza sativa (japonica cultivar-group)]			7.74	8.13	7.17	6.53	5.3	5.24	6.78		7.93	8.05	8.13	8.22	7.43	8.22	7.81	8.28	7.99	8.25	7.95	8.19	7.93	7.82	8	7.71	7.81	8.27	7.95	7.81	8.21	8.06	7.69	8.38	7.91	8.18	7.76	8.21	8.13	7.88	7.61	8.11	8.15	8.1	7.85
82	APPLE0FR00042487	No Hits Found		peroxidase activity molecular function	MDP0000234905	2e-35	6.52	6.48	5.7	5.36	5.23	4.92	5.57		7.14	7.91	7.91	7.76	7.85	7.72	7.68	7.88	7.87	8.07	7.53	7.68	7.73	8.33	7.62	7.69	7.49	7.55	7.96	7.17	7.35	7.39	8.06	7.19	7.61	7.61	7.78	8.2	7.47	8.13	7.16	7.76	7.39	7.74	7.8
83	APPLE0FR00076821	No Hits Found		Histone deacetylase family	MDP0000261742	9e-08	5.72	5.39	5.51	5.17	4.37	3.91	4.802		6.67	7.18	6.64	7	6.65	6.79	6.62	6.72	6.96	6.74	7.3	6.69	7.46	6.75	7.31	6.36	7.09	6.78	7.62	6.82	7.17	7.22	7.04	6.69	6.97	6.96	6.55	7.25	7.1	6.63	7	6.87	6.99	6.67	6.95
84	APPLE0FR00076762	No Hits Found					5.83	5.81	5.42	5.2	4.43	4.17	5.125		8.7	8.4	8.6	9.03	9.62	8.8	10.18	9.9	8.93	9.1	9.47	9.89	10.2	8.75	9.63	8.51	8.55	10.11	8.55	8.76	8.8	8.73	8.9	9.13	8.48	9.37	9.37	10.03	9.83	9.49	8.67	8.55	9.54	8.42	9.13
85	APPLE0FR00039955	No Hits Found		RNP-1 domain, RNA recognition motif	MDP0000194332	3e-64	6.57	7.03	5.73	5.63	4.47	4.6	5.574		7.35	7.68	7.16	7.23	7.26	7.34	7.35	7.5	7.07	7.54	7.61	7.25	7.18	7.76	7.37	7.37	7.62	7.65	7.14	6.78	7.28	6.89	7.5	7.69	7.26	7.44	7.63	7.52	7.12	7.64	6.97	7.03	7.16	7.36	7.57
86	APPLE0F000019498	At2g42210	8e-07	mitochondrial import inner membrane translocase subunit Tim17/Tim22/Tim23 family protein weak similarity to SP|P25710 NADH-ubiquinone oxidoreductase 21.3 kDa subunit (EC 1.6.5.3) (EC 1.6.99.3) {Neurospora crassa}, SP|Q12328 Mitochondrial i	MDP0000245701	7e-60	10.32	10.33	9.97	9.7	9.35	9.13	9.68		12.79	13.3	13.31	13.47	13.33	13.42	13.54	13.63	13.9	13.1	13.35	13.17	13.95	13.07	13.32	12.5	13.33	13.63	13.42	13.23	12.98	13.01	13.26	13.43	12.85	13.15	13.53	13.28	13.66	13.96	12.92	13	13.28	13.59	13.61
87	APPLE0F000017960	At4g34050	5e-14	caffeoyl-CoA 3-O-methyltransferase, putative nearly identical to GI:2960356 [Populus balsamifera subsp. trichocarpa], GI:684942 [Medicago sativa subsp. sativa] isoform contains a GT-TG intron which removes an internal segment of the protei	MDP0000226279	9e-41	9.57	9.64	8.51	8.36	7.49	7.03	8.193		8.8	8.7	8.46	8.72	9.84	8.82	9.4	9.34	9.4	9.16	9.15	8.9	9.57	8.99	9.07	8.61	8.48	9.32	8.66	8.6	8.84	8.96	8.64	9.05	8.22	8.9	8.88	8.56	9.32	8.9	8.32	8.67	8.79	8.66	8.73
88	APPLE0F000028388	gb|AAC23697|	3e-14	metallothionein-like protein [Malus x domestica]	MDP0000219584	7e-60	9.49	9.92	8.4	7.89	6.77	6.86	8.02		11.81	12.36	12.16	11.93	12.35	11.93	12.76	12.91	12.44	12.61	12.58	13.06	13.03	12.51	12.46	11.91	12.09	12.63	12.22	11.71	12.13	12.35	12.43	12.42	10.71	12.32	12.24	12.95	12.98	12.5	11.34	12.1	12.47	11.83	12.62
89	APPLE0F000018523	At3g12580	8e-49	heat shock protein 70, putative / HSP70, putative strong similarity to heat shock protein GI:425194 [Spinacia oleracea]	MDP0000305618	1e-171	11.12	11.19	10.56	10.27	10.18	9.79	10.26		12.62	12.73	12.92	12.64	12.91	13.37	12.54	12.68	13.05	12.98	13.04	12.74	12.77	12.63	13.07	13.3	13.26	12.56	12.86	13.26	13.26	13.21	12.76	12.99	14.36	13.06	12.65	12.63	12.58	12.89	13.04	12.92	13	13.32	12.97
90	APPLE00R00018643	At3g27690	4e-22	chlorophyll A-B binding protein (LHCB2:4) nearly identical to Lhcb2 protein [Arabidopsis thaliana] GI:4741950; similar to chlorophyll A-B binding protein 151 precursor (LHCP) GB:P27518 from [Gossypium hirsutum]; contains Pfam PF00504: Chlorop	MDP0000367733	4e-70	5.54	6.27	4.85	4.51	3.74	4.19	4.281		8.63	8.11	8	8.23	8.77	8.26	8.71	8.6	8.17	7.98	8.51	8.53	8.77	7.95	8.27	7.5	8.04	8.58	8.16	8.11	8.32	8	7.68	8.55	7.85	8.51	8.63	8.64	8.35	8.24	7.98	8.15	8.39	7.96	8.18
91	APPLE0F000055275	At5g26667	6e-37	uridylate kinase / uridine monophosphate kinase / UMP kinase (PYR6) identical to uridylate kinase / UMP/CMP kinase SP:O04905 from [Arabidopsis thaliana]	MDP0000294635	1e-158	7.58	7.77	7.65	6.81	6.94	6.68	6.93		8.15	9	8.83	9.27	9.22	8.97	9.28	9.31	9.08	9.06	9.2	9.24	10.01	8.39	9.24	8.44	8.88	9.51	8.85	8.82	9	8.96	8.74	9.41	8.38	9.21	8.82	8.92	9.37	9.03	8.11	8.44	9.32	8.7	8.97
92	APPLE0F000020073	At2g34690	3e-14	expressed protein	MDP0000162581	1e-86	9.34	9.53	8.84	8.88	8.21	8.22	8.609		9.88	8.85	9.7	10.39	10.26	9.85	10.71	10.22	10.1	9.39	10.54	10.64	10.51	8.55	10.47	9.49	9.53	10.51	8.87	9.77	10.26	9.85	9.38	10.37	8.94	10.19	10.13	10.2	10.59	10.1	9.71	9.72	10.28	9.9	9.5
93	APPLE0F000021409	At3g05890	5e-10	hydrophobic protein (RCI2B) / low temperature and salt responsive protein (LTI6B) identical to SP|Q9ZNS6 Hydrophobic protein RCI2B (Low temperature and salt responsive protein LTI6B) {Arabidopsis thaliana}	MDP0000201755	5e-67	6.86	7.3	5.89	5.72	4.1	4.06	5.32		8.32	7.57	7.91	8.53	8.16	7.94	8.81	8.53	8.62	8.04	8.51	8.53	9	7.58	8.6	7.78	8.13	8.9	7.74	8.15	8.15	8.03	7.84	8.01	7.78	8.04	7.91	8.29	8.47	8.57	7.94	7.92	8.21	7.6	8.13
94	APPLE0FR00045573	No Hits Found		unknown function	MDP0000333422	0.024	9.14	9.67	9.44	8.59	8.31	7.24	8.426		6.66	6.63	6.44	6.41	6.64	6.29	6.44	6.97	6.5	7.48	6.41	6.99	6.63	6.59	6.3	6.61	6.49	6.71	6.55	6.42	6.18	6.23	6.61	6.13	6.56	6.72	6.58	7.21	6.51	6.56	6.74	6.57	6.76	6.47	6.53
95	APPLE0FR00037149	No Hits Found		Ubiquitin-conjugating enzyme/RWD-like domain	MDP0000289630	1e-09	6.93	6.76	5.96	5.54	5.52	5.37	6		8.57	7.79	7.77	7.76	7.99	8.33	8.23	8.24	7.8	7.97	8.23	8.06	7.92	8.2	7.82	7.61	7.81	8.48	7.7	7.94	7.68	7.68	7.69	7.88	8.17	7.6	8.11	8.02	7.78	8.04	8.36	8.04	7.93	7.79	8.14
96	APPLE0FR00080491	gb|AAK07949|AF318573_29	0.98	unknown [Bovine herpesvirus 4]	MDP0000359796	1e-06	5.91	6.74	6.17	6.08	5.47	4.01	5.24		6.33	6.5	6.73	6.23	7.35	7.03	6.26	6.13	6.43	6.63	6.74	6.58	6.67	6.28	6.28	6.49	6.75	6.14	6.9	6.54	6.33	7.49	6.15	6.81	6.41	6.5	6.24	6.25	5.89	6.3	6.5	6.62	6.85	5.95	6.62
97	APPLE0F000025192	At3g56900	3e-16	aladin-related / adracalin-related weak similarity to SP|Q9NRG9 Aladin (Adracalin) (GL003) {Homo sapiens}; non-consensus AT-AC splice sites at intron 6	MDP0000250771	7e-39	6.04	6.3	5.68	5.74	5.49	4.97	5.443		7.61	8.28	7.79	8.02	7.45	7.84	7.69	7.46	7.69	7.98	7.57	7.77	7.6	8.6	7.68	7.51	7.58	7.59	7.86	7.41	7.63	7.8	7.7	8	7.67	7.74	7.54	7.73	7.83	7.83	7.95	7.69	7.69	7.93	7.33
98	APPLE0F000060776	At2g42950	4e-15	expressed protein	MDP0000189666	5e-48	9	9.67	8.9	8.83	7.94	7.71	8.39		7.08	7.26	6.84	7.42	6.78	6.83	7.16	7.28	7.33	7.05	7.12	6.99	6.87	7.13	7.01	7.21	7.24	7.04	7.06	6.69	7.19	6.45	7.07	7.03	7.71	7.12	6.8	6.36	7.06	7.15	7.31	6.94	6.93	7.24	7.24
99	APPLE0F000028443	gb|AAC23697|	1e-15	metallothionein-like protein [Malus x domestica]	MDP0000219584	6e-64	6.97	7.76	5.57	5.86	4.98	5.31	5.75		12.86	12.64	12.98	12.8	13.11	12.59	13.53	13.62	13.09	13.07	13.47	13.78	13.59	13.02	13.3	12.5	12.58	13.6	12.78	12.29	12.82	12.86	13.15	12.97	11.21	13.17	12.94	13.64	13.72	13.23	12.09	12.94	13.24	12.42	13
100	APPLE0F000020583	At2g34250	6e-34	protein transport protein sec61, putative similar to PfSec61 [Plasmodium falciparum] GI:3057044; contains Pfam profile PF00344: eubacterial secY protein	MDP0000321041	1e-116	5.43	5.62	5.03	4.81	4.51	4.25	4.825		8.78	8.64	9.1	8.51	8.94	8.49	9.32	9.35	9.43	8.74	8.93	8.74	8.55	8.67	8.81	8.66	9.34	8.47	9.12	8.53	8.72	8.69	8.87	8.51	9.28	8.83	9.05	8.48	8.69	9.58	8.93	9.23	8.82	8.92	8.72
101	APPLE0F000019560	At2g33150	1e-14	acetyl-CoA C-acyltransferase, putative / 3-ketoacyl-CoA thiolase, putative similar to 3-ketoacyl-CoA thiolase (E.C. 2.3.1.16) from [Arabidopsis thaliana] GI:2981616, [Cucumis sativus] GI:393707, [Cucurbita cv. Kurokawa Amakuri] GI:1694621;	MDP0000129664	7e-48	6.92	7	5.98	5.93	5.52	5.29	6.03		8.64	8.63	8.44	8.69	8.8	8.6	8.74	8.93	8.64	8.6	8.72	8.44	8.55	8.65	8.93	8.45	8.58	8.54	8.67	8.78	8.53	8.59	8.43	8.44	8.51	8.57	8.75	8.6	8.61	8.8	8.53	8.42	8.78	8.82	8.43
102	APPLE0F000022214	At3g27400	2e-13	pectate lyase family protein similar to pectate lyase GP:7547009 from [Vitis vinifera]; contains Pfam profile: PF00544 pectate lyase	MDP0000319156	4e-39	9.48	9.44	8.77	8.24	8.41	8.09	8.65		10.59	11.54	10.63	10.85	11	11.18	11.63	10.69	11.09	9.72	11.25	11.39	11.33	10.62	11.36	10.09	11.26	10.79	11.07	11.2	11.29	10.25	11	10.2	9.58	11.07	10.92	11.4	11.17	10.28	10.69	11.14	10.97	11.18	11.4
103	APPLE0FR00068199	No Hits Found		DNA binding molecular function	MDP0000427157	5e-73	8.48	8.94	8.32	8.51	7.9	7.26	7.877		7.1	6.73	6.68	6.69	6.71	6.72	6.5	7.02	6.51	6.65	6.58	7.02	6.76	6.54	6.89	6.55	6.77	6.79	6.94	6.63	6.4	6.9	6.56	6.89	6.8	6.91	6.47	6.96	7.08	6.47	6.96	6.52	7.21	6.47	6.8
104	APPLE00R00015736	At1g67090	2e-08	ribulose bisphosphate carboxylase small chain 1A / RuBisCO small subunit 1A (RBCS-1A) (ATS1A) identical to SP|P10795 Ribulose bisphosphate carboxylase small chain 1A, chloroplast precursor (EC 4.1.1.39) (RuBisCO small subunit 1A) {Arabidop	MDP0000731480	7e-26	6.19	6.3	5.18	4.72	4.1	4.29	4.725		12.72	12.67	12.33	12.98	14.29	13.17	13.33	12.87	12.81	13.12	13.44	13.29	13.25	12.92	12.32	12.09	12.03	13.21	12.17	12.58	12.59	12.44	12.67	13.21	12.2	12.68	12.53	12.64	13.29	12.58	12.58	12.89	12.71	11.84	13.24
105	APPLE0F000019857	At1g04240	4e-06	auxin-responsive protein / indoleacetic acid-induced protein 3 (IAA3) identical to SP|Q38822 Auxin-responsive protein IAA3 (Indoleacetic acid-induced protein 3) {Arabidopsis thaliana}; EST gb|T04296 comes from this gene	MDP0000295589	1e-90	8.27	8.46	7.63	7.13	6.6	6.55	7.32		8.68	8.81	8.58	9.77	9.76	9.01	8.8	9.1	8.67	8.84	9.44	9.64	9.83	8.32	9.61	8.42	8.82	9.93	8.8	9.63	9.09	9.38	8.9	9.32	8.23	9.25	9.14	9.61	9.75	8.77	8.72	8.36	9.46	8.39	8.91
106	APPLE0F000019502	At2g33530	6e-07	serine carboxypeptidase S10 family protein similar to Serine carboxypeptidase II chains A and B (SP:P08819) (EC 3.4.16.6) [Triticum aestivum (Wheat)	MDP0000196823	1e-50	7.14	7.4	6.2	6.49	5.01	4.98	6.15		7.64	7.39	7.57	7.49	7.56	7.21	7.7	7.3	7.69	7.35	7.7	7.39	7.74	7.61	7.23	7.63	7.32	7.57	7.49	7.39	7.59	7.57	7.58	7.28	7.48	7.26	7.31	7.18	7.5	7.28	7.24	7.52	7.02	7.08	7.52
107	APPLE0F000018975	At4g27270	1e-28	quinone reductase family protein similar to 1,4-benzoquinone reductase [Phanerochaete chrysosporium][GI:4454993]; similar to Trp repressor binding protein [Escherichia coli][SP|P30849]; contains flavodoxin domain PF00258	MDP0000393227	1e-77	9.09	9.25	9.02	8.36	8.36	7.98	8.479		9.03	9.67	9.56	10.15	9.66	9.64	9.97	10.26	9.7	9.47	9.76	9.65	10.25	9.13	9.62	8.77	9.37	10.52	9.44	9.74	9.51	9.58	9.56	9.6	9	9.81	9.26	9.94	10.11	9.77	9.13	9.53	10.09	9.3	9.35
108	APPLE0FR00044463	No Hits Found		kinase activity	MDP0000197764	2e-06	9.23	9.34	9.01	9.08	8.33	7.77	8.534		7.55	8.02	8.02	7.72	8.4	7.81	8.01	7.76	8.01	8.26	6.87	7.26	7.31	7.65	7.11	7.79	8.82	7.26	8.97	7.83	8.17	8.78	8.21	8.3	9.74	7.74	7.26	7.1	8.32	8.29	7.33	7.95	8.29	8.23	7.74
109	APPLE0F000020169	At5g17680	1e-35	disease resistance protein (TIR-NBS-LRR class), putative domain signature TIR-NBS-LRR exists, suggestive of a disease resistance protein.	MDP0000737010	0	7.07	7.21	6.6	6.21	6.23	5.65	6.473		8.42	8.23	8.06	8.45	8.06	8.21	7.91	8.34	7.88	7.84	7.88	8.18	8.48	8.2	8.46	8.33	8.02	8.4	8.09	8	8.01	8.19	8.23	8.34	7.61	8.4	8.18	8.51	8.29	8.14	7.79	7.78	8.23	8.27	7.74
110	APPLE0FR00039150	No Hits Found		DEAD-like helicase	MDP0000124697	2e-06	5.65	5.8	5.1	5.01	4.32	3.84	4.59		8.01	7.4	7.4	7.39	7.87	7.87	7.86	7.52	8.2	7.58	7.49	7.99	8.89	7.26	8.4	7.92	8.09	8.46	7.55	7.26	8.59	7.76	7.25	8.25	7.96	8.21	7.55	8.07	8.17	7.97	7.48	7.37	7.88	7.64	7.84
111	APPLE0FR00048629	emb|CAG59326|	0.02	unnamed protein product [Candida glabrata CBS138] ref|XP_446399.1| unnamed protein product [Candida glabrata]	MDP0000288768	1e-143	7.01	7.2	6.59	5.43	5.46	5.12	5.76		7.25	6.87	6.58	7.41	7.16	6.8	7.09	7.13	6.84	6.79	7.31	7.12	7.21	7.24	7.49	7.12	7.13	6.89	6.81	7.25	7.57	7.19	8.05	7.15	6.94	6.82	6.99	7.11	6.66	7.02	6.56	7.46	6.85	7.1	7.08
112	APPLE0F000022101	At1g45230	8e-15	defective chloroplasts and leaves protein-related / DCL protein-related similar to defective chloroplasts and leaves (DCL) protein SP:Q42463 from [Lycopersicon esculentum]	MDP0000199738	1e-127	5.12	5.23	4.53	4.29	4.12	4	4.54		8.12	7.72	7.71	8.23	8.26	8.21	8	8.1	7.71	7.66	8.3	8.17	8.86	7.81	7.99	7.42	7.94	8.51	7.83	7.99	8.04	8.03	8.11	8.39	7.74	8.53	7.99	8.11	8.28	8.09	7.81	7.52	8.45	7.87	7.6
113	APPLE0F000019736	At5g39740	8e-34	60S ribosomal protein L5 (RPL5B) ribosomal protein L5, rice	MDP0000321309	1e-126	6.73	6.4	6.09	6.01	5.39	5.33	5.72		8.03	8.46	8.09	8.05	8.52	8.93	8.67	8.8	8.88	8.67	8.92	9.28	8.63	8.44	8.77	8.29	8.19	8.32	8.01	8.76	8.23	8.05	8.63	8.94	8.44	8.93	8.9	9.05	8.6	8.75	8.41	8.12	8.56	8.47	8.29
114	APPLE0F000060312	At2g31880	9e-06	leucine-rich repeat transmembrane protein kinase, putative	MDP0000573751	5e-35	6.52	6.18	5.27	4.75	3.92	4.05	4.929		6.99	6.96	6.79	7.36	7.14	7.25	7.13	7.37	7.34	7.3	7.6	7.43	7.24	6.8	7.32	7.18	7.18	6.9	7.1	7.02	7.82	7.23	7.25	7.24	6.93	7.33	6.83	7.12	6.94	7.25	6.82	7.11	7.16	7.26	7.23
115	APPLE0F000019351	At4g26570	2e-14	calcineurin B-like protein 3 (CBL3) identical to calcineurin B-like protein 3 (GI:22136404) [Arabidopsis thaliana]	MDP0000119547	3e-43	5.81	5.43	4.83	4.65	4.35	3.77	4.59		7.16	7.51	7.34	7.36	6.98	7.13	6.9	7.1	7.12	7.08	7.02	7.04	6.83	7.12	7.06	7.27	7.37	6.65	7.52	7.02	7.13	7.14	7.14	7.15	7.35	6.72	7.16	7.39	6.97	7.08	7.44	7	6.88	7.13	7.18
116	APPLE0FR00078469	No Hits Found					7.16	6.84	6.64	6.38	6.23	5.65	6.187		7.12	6.72	6.78	7.24	7.3	6.62	6.4	7.05	6.69	6.65	7.15	7.13	6.63	6.23	6.53	6.76	6.95	6.99	6.64	6.82	6.85	6.83	6.64	6.63	6.72	6.8	6.92	7.22	6.48	7.03	7.02	6.62	6.79	6.4	7.06
117	APPLE0FR00081273	No Hits Found		Plant metallothionein	MDP0000153123	6e-13	8.83	8.89	8.46	8.12	6.61	5.77	7.496		8.31	8.33	7.68	7.32	7.34	7.34	7.51	9.3	8.85	9.16	8.9	9.69	9.36	8.37	8.92	7.4	8.45	7.43	8.25	7.24	8.37	7.7	8.69	8.33	7.39	8	8.42	8.68	9.24	8.77	7.19	8.25	8.68	8.46	7.55
118	APPLE0FR00035764	No Hits Found		serine-type endopeptidase activity	MDP0000658627	1e-37	9.01	9.23	8.2	8.43	8.13	7.86	8.31		8.23	8.45	8.7	9.28	8.52	8.63	8.01	9.04	7.98	8.32	9.16	9.95	9.8	8.1	8.88	8.09	7.89	9.29	7.92	8.68	8.16	8.47	8.33	8.77	7.76	9.04	8.96	9.75	8.71	8	8.24	8.04	8.92	7.85	8.14
119	APPLE0FR00062548	gb|AAL79773|AF156552_1	0.99	p29ING4 [Homo sapiens]	MDP0000407799	1e-94	7.17	7.28	6.42	6.58	5.89	5.5	6.19		8.84	10.14	10	8.59	8.5	8.35	9.5	9.7	9.01	9.96	8.55	8.57	8.79	10.12	8.59	9.09	8.82	8.33	8.87	8.56	8.47	8.57	9.88	8.45	8.51	8.85	8.71	8.64	9.13	9.31	8.65	9.73	8.67	9.37	9.06
120	APPLE0F000051475	At5g52470	3e-53	fibrillarin 1 (FBR1) (FIB1) (SKIP7) identical to fibrillarin 1 GI:9965653 from [Arabidopsis thaliana]; C-terminus identical to SKP1 interacting partner 7 GI:10716959 from [Arabidopsis thaliana]; contains Pfam domain PF01269: Fibrillarin	MDP0000590964	0	10.45	10.75	9.84	9.6	9.33	9.56	9.661		11	12.25	12.75	11.24	11.07	11.79	11.51	11.19	12.13	12.5	11.06	11.1	11.4	11.81	10.66	11.83	11.32	10.99	11.71	12.62	11.24	11.99	12.06	11.89	11.51	10.94	10.85	11.04	11.47	11.83	11.37	11.62	11.76	12.13	12.24
121	APPLE0F000019968	At2g04350	5e-13	long-chain-fatty-acid--CoA ligase family protein / long-chain acyl-CoA synthetase family protein (LACS8) similar to LACS 4 [SP|O35547] from Rattus norvegicus, LACS 4 [SP|O60488] from Homo sapiens; contains Pfam HMM hit: AMP-binding enzymes	MDP0000181835	2e-71	8.2	8.05	7.73	7.24	6.36	6.03	7.17		7.59	7.59	7.98	7.67	7.71	8.06	8.08	7.77	7.99	8.21	7.6	7.74	7.91	7.93	8.06	8.04	7.88	7.81	8.21	7.85	7.4	7.72	8.03	7.72	7.75	8.01	7.51	7.86	7.99	7.98	7.68	7.72	7.72	7.81	8.05
122	APPLE0F000022368	At2g21660	2e-11	glycine-rich RNA-binding protein (GRP7) SP|Q03250 Glycine-rich RNA-binding protein 7 {Arabidopsis thaliana}	MDP0000260339	9e-59	9.49	9.4	8.7	9.13	8	7.94	8.64		10.84	10.79	10.7	11.15	11.35	11.44	11.15	10.98	11.61	11.05	10.96	10.66	10.93	10.61	11.31	11.52	11.32	10.96	11.46	11.07	10.93	11.22	10.74	11.1	10.99	11.21	11.3	10.84	11.16	11.29	10.79	10.91	11.25	11.49	11.36
123	APPLE0FR00072723	gb|AAD45359|AF161252_1	0.99	cycloidea-like protein [Linaria vulgaris]	MDP0000440654	0.031	5.45	5.89	5.1	4.68	4.74	4.66	4.75		6.81	7.11	7.06	6.87	6.32	7.1	6.77	6.96	7	7.22	6.96	7	7.16	6.92	6.66	6.79	7.11	7.23	7.17	6.52	6.85	7.15	6.63	6.76	7.03	7.28	6.63	6.98	7.04	6.83	6.81	6.78	6.73	6.73	6.98
124	APPLE0FR00071931	No Hits Found		unknown function	MDP0000359773	3e-11	5.48	5.89	5.19	4.72	4.41	4.08	4.607		6.98	6.81	7.34	6.82	6.7	7.04	7.06	7.15	6.87	6.99	7.18	7.05	6.99	6.78	6.99	6.64	6.65	6.87	7.24	7.72	6.9	7.89	6.74	7.03	7.05	6.94	7.31	7.19	7.48	7.01	7.08	7.26	7.17	6.87	7.07
125	APPLE0FR00077700	No Hits Found		Ribosomal protein L21e family	MDP0000483718	2e-33	5.69	5.87	4.98	4.88	4.65	4.54	4.67		7.22	7.49	7.51	7.26	7.26	7.45	7.51	7.52	7.93	7.57	7.28	7.45	7.4	7.57	7.54	7.42	7.68	7.48	7.42	7.38	7.52	7.23	7.23	7.08	7.12	7.58	7.7	7.95	7.17	7.26	7.33	7.69	7.59	7.31	7.59
126	APPLE0F000021028	At5g56500	6e-42	chaperonin, putative similar to SWISS-PROT:P08927- RuBisCO subunit binding-protein beta subunit, chloroplast precursor (60 kDa chaperonin beta subunit, CPN-60 beta) [Pisum sativum]; contains Pfam:PF00118 domain, TCP-1/cpn60 chaperonin fami	MDP0000805520	1e-124	12.27	12.29	12.04	12.24	11.68	11.13	11.68		12.39	12.84	12.14	12.79	13.04	13	12.93	13.35	13.35	12.78	13.49	13.48	13.22	12.43	13.43	12.25	12.81	12.96	12.52	12.92	12.94	12.55	13.02	12.78	13.41	13.4	12.67	13.21	12.71	13.17	12.82	12.76	12.99	12.43	12.65
127	APPLE00R00081437	At3g11940	0.002	40S ribosomal protein S5 (RPS5B) similar to 40S ribosomal protein S5 GB:AAC98068 GI:4056502 from [Arabidopsis thaliana]	MDP0000231363	1e-10	6.05	6.25	5.41	4.8	4.2	3.8	4.942		7.3	7.69	7.24	7.47	7.59	7.82	7.89	7.5	7.55	7.74	7.15	7.37	7.82	7.47	7.09	7.63	7.32	7.95	7.04	7.11	6.96	7.07	7.74	7.6	7.37	7.88	7.15	7.09	7.42	7.81	7.62	7.29	7.28	7.45	7.57
128	APPLE0F000015724	At3g01500	3e-46	carbonic anhydrase 1, chloroplast / carbonate dehydratase 1 (CA1) nearly identical to SP|P27140 Carbonic anhydrase, chloroplast precursor (EC 4.2.1.1) (Carbonate dehydratase) {Arabidopsis thaliana}	MDP0000234942	1e-170	5.81	5.96	4.75	5.03	3.39	3.41	4.6		8.69	9.11	9.03	8.66	9.43	8.58	9.36	9.07	8.79	9.63	8.74	9.25	8.98	9.17	8.22	8.51	8.11	8.47	8.63	8.39	8.36	8.35	9.13	8.56	8.16	8.84	8.51	8.6	9.14	8.77	7.89	8.7	8.62	8.58	8.97
129	APPLE0F000018873	At5g20720	2e-25	20 kDa chaperonin, chloroplast (CPN21) (CHCPN10) (CPN20) identical to chloroplast 20 kDa chaperonin, chloroplast precursor (Protein Cpn21), chloroplast protein Cpn10, chloroplast chaperonin 10 (Ch-CPN10), SP|O65282 from [Arabidopsis thalia	MDP0000150162	1e-172	8.15	8.14	6.85	6.82	6.52	6.38	6.75		10.1	11.07	10.82	10.73	11.35	11.04	11.2	11.41	11.12	11.57	10.87	11.1	11.38	10.53	10.92	10.16	10.58	11.11	10.49	11.06	10.6	10.66	10.89	11.05	10.62	10.91	10.38	10.79	11.04	11.32	10.51	10.67	10.93	10.66	10.91
130	APPLE0FR00063579	No Hits Found		unknown function	MDP0000354168	9e-86	5.95	5.93	5.63	5.19	4.9	4.42	5.16		7.39	7.22	6.85	6.91	7.65	7.57	7.35	7.33	7.22	7.19	7.21	8.05	7.46	7.33	7.05	7.79	6.98	7.03	7.14	7.59	7.59	7.54	7.64	7.96	7.15	7.41	6.93	7.42	7.34	7.28	7.34	7.04	7.33	7.4	7.28
131	APPLE00R00028197	gb|AAM44363|	1e-05	hypothetical protein [Dictyostelium discoideum]	MDP0000199884	1e-174	11.32	11.46	10.66	10.9	10.42	9.94	10.555		7.1	7.22	6.83	6.87	7.5	7.04	7.17	7.04	7.02	7.09	6.8	7.31	6.99	7.15	6.99	7.4	6.87	6.89	6.36	6.65	6.72	7	7.27	7.14	7.3	6.86	6.85	6.94	6.51	7.09	7.31	6.96	7.65	7.04	7.04
132	APPLE0F000027634	At4g37140	5e-24	esterase, putative similar to ethylene-induced esterase [Citrus sinensis] GI:14279437, polyneuridine aldehyde esterase [Rauvolfia serpentina] GI:6651393; contains Interpro entry IPR000379 esterase/lipase/thioesterase family	MDP0000119309	1e-128	5.64	6.08	4.89	4.72	4.59	4.63	4.932		9.41	9.92	10.19	9.54	10.29	10.14	9.21	9.16	8.08	8.26	9.52	8.97	9.47	7.75	10.14	8.28	9.24	7.98	7.81	8.44	9.24	9.85	9.55	10.43	9.02	8.21	7.88	7.3	8.06	9.59	8.63	8.64	10.04	9.66	8.31
133	APPLE0F000021632	At5g43940	7e-12	alcohol dehydrogenase class III / glutathione-dependent formaldehyde dehydrogenase / GSH-FDH (ADHIII) identical to gi:1143388	MDP0000193167	2e-38	4.56	4.87	4.14	3.62	3.42	3.24	3.76		7.77	7.41	7.32	7.7	7.91	7.77	7.69	7.74	8	7.44	7.98	7.56	7.77	7.66	7.72	7.81	7.75	7.7	7.52	8.07	7.93	7.51	7.83	7.71	7.7	7.75	7.44	7.99	7.94	7.9	7.24	7.46	7.88	7.62	7.55
134	APPLE0F000025992	At4g33410	7e-26	signal peptide peptidase family protein contains Pfam domain PF04258: Membrane protein of unknown function (DUF435)	MDP0000291322	3e-98	9.58	9.61	9.4	8.87	8.6	8.36	8.967		8.1	8.19	8.59	8.6	9.08	8.73	8.52	8.88	9.57	8.47	8.92	8.11	8.71	8	8.67	8.1	8.85	8.38	9.37	8.59	8.36	8.92	8.69	8.54	8.86	8.38	8.51	8.51	8.84	8.88	8.68	8.67	8.05	9.02	9.01
135	APPLE0F000021956	At3g48420	4e-51	haloacid dehalogenase-like hydrolase family protein low similarity to SP|P95649 CbbY protein {Rhodobacter sphaeroides}; contains InterPro accession IPR005834: Haloacid dehalogenase-like hydrolase	MDP0000260268	1e-138	7.16	7.41	6.28	6.12	5.12	5.32	6.02		8.83	9.36	8.85	9.43	9.95	9.33	9.76	9.75	9.42	9.4	9.57	9.71	10.27	9.25	9.56	8.8	9.03	9.75	8.87	8.96	9.09	8.74	9.1	9.31	9.15	9.74	9.38	9.78	9.69	9.52	9	9.19	9.57	9.04	9.38
136	APPLE00R00057950	At3g15010	6e-05	RNA recognition motif (RRM)-containing protein similar to UBP1 interacting protein 1a [Arabidopsis thaliana] GI:19574236; contains Pfam profile: PF00076 RNA recognition motif. (a.k.a. RRM, RBD, or RNP domain)	MDP0000596919	3e-24	10.68	10.63	10.01	10.3	9.28	8.92	9.74		7.9	7.75	7.7	7.98	8.38	8.09	8.82	8.28	8.59	7.53	8.21	8.18	8.52	7.75	8.47	8.27	8.12	8.61	7.75	7.61	8.26	7.83	7.84	7.82	8.21	8.81	8.35	8.16	8.2	8.37	7.85	7.64	8.21	8.1	8.23
137	APPLE0FR00078978	emb|CAD48198|	0.003	RNA-binding protein [Medicago truncatula]	MDP0000278477	2e-47	6.63	7.06	5.75	5.93	4.47	5.57	5.79		7.92	8.65	8.47	7.98	8.18	8.02	8.52	8.19	8.01	8.46	8.07	8.21	8.41	8.58	8.01	7.93	8.03	8.63	8.07	8.12	8.11	8.24	8.44	8.23	7.89	8.27	8.22	7.89	8.19	8.69	7.6	8.48	8	8.2	8.06
138	APPLE0F000027673	At5g09500	1e-08	40S ribosomal protein S15 (RPS15C) ribosomal protein S15 - Arabidopsis thaliana, EMBL:Z23161	MDP0000322130	1e-51	5.47	5.62	4.41	4.3	3.84	3.91	4.05		8.81	9.54	9.04	9.83	10.19	9.92	10.18	10.2	9.98	9.42	9.79	10.46	10.72	8.22	10.02	8.73	9.32	10.56	9.03	10.02	9.55	9.52	9.29	10.18	8.82	10.2	9.59	9.89	9.98	10.11	9.35	8.73	10.19	9.67	9.8
139	APPLE0FR00076855	No Hits Found		Aquaporin family	MDP0000146630	9e-11	7.93	8.13	6.85	6.24	4.74	4.21	5.98		7.8	7.95	7.93	8.76	7.96	8.03	8.8	8.58	8.61	7.61	8.63	8.58	8.83	7.43	8.76	7.7	8.3	8.76	7.6	7.42	8.12	8.02	7.52	8.2	7.84	8.65	8.25	8.26	8.31	8.53	7.41	7.98	8.42	8.09	8.22
140	APPLE00R00018335	At4g38920	2e-13	vacuolar ATP synthase 16 kDa proteolipid subunit 3 / V-ATPase 16 kDa proteolipid subunit 3 (AVAP3) (AVA-P3) identical to SP|P59227 Vacuolar ATP synthase 16 kDa proteolipid subunit 1/3/5 (EC 3.6.3.14) (V-ATPase 16 kDa proteolipid subunit 1/3/5	MDP0000325868	5e-42	8.14	8.4	7.93	7.51	7	6.42	7.53		7.63	8.12	7.92	8.22	8.44	8.51	8.46	9.03	8.86	7.92	8.65	8.94	9.12	7.97	8.71	8.02	8.36	8.69	8.27	8.28	8.15	8.11	8.03	8.02	7.64	8.64	8.19	8.41	8.43	8.35	7.78	7.98	8.53	8.5	8.64
141	APPLE0F000019543	At3g45600	1e-16	senescence-associated family protein similar to senescence-associated protein 5 [Hemerocallis hybrid cultivar] gi|3551954|gb|AAC34855	MDP0000451624	1e-100	6.59	7.05	5.78	6.49	4.19	4.26	5.24		8.42	8.26	8.25	8.13	8.4	8.53	8.73	8.41	8.6	8.55	8.58	8.58	8.7	8.6	8.53	8.19	8.25	8.97	8.24	7.65	7.95	7.99	8.07	8.16	8.23	8.43	8.15	8.39	8.73	8.47	7.82	8.37	8.59	8.24	8.54
142	APPLE0F000058353	At2g06050	2e-47	12-oxophytodienoate reductase (OPR3) / delayed dehiscence1 (DDE1) nearly identical to DELAYED DEHISCENCE1 [GI:7688991] and to OPR3 [GI:10242314]; contains Pfam profile PF00724:oxidoreductase, FAD/FMN-binding; identical to cDNA OPDA-reducta	MDP0000273180	0	6.82	7.02	5.81	6.19	5.26	6	5.71		7.52	7.03	7.19	6.9	7.16	7.71	7.39	7.3	7.51	7.92	8.24	7.41	7.22	7.17	7.71	7.38	7.38	7.59	7.95	7.72	8.28	7.31	6.97	7.25	7.49	7.14	7.56	7.08	8.55	7.91	7.03	7.83	7.7	8.2	8.82
143	APPLE0F000016869	At1g61800	6e-40	glucose-6-phosphate/phosphate translocator, putative similar to glucose-6-phosphate/phosphate-translocator precursor GI:2997591 from [Pisum sativum]	MDP0000139910	1e-132	10.56	10.53	9.86	10.21	9.14	8.74	9.637		10.58	10.44	10.82	11.05	11.56	10.89	10.87	11.08	10.94	10.69	10.9	11.11	11.22	11.19	11.03	10.74	10.88	11.28	10.73	10.75	10.66	10.73	10.54	11.12	10.35	10.97	10.91	10.91	11.29	10.77	10.71	10.54	10.96	10.88	10.92
144	APPLE0F000021062	At5g67630	7e-22	DNA helicase, putative similar to RuvB-like DNA helicase reptin [Danio rerio] GI:27733814, reptin [Drosophila melanogaster] GI:7243682	MDP0000936345	1e-123	6.68	6.54	6.21	5.49	5.32	4.99	5.76		7.41	7.56	7.28	7.59	7.55	7.98	7.59	7.25	7.63	7.33	7.53	7.61	7.73	7.37	7.6	7.47	7.2	7.57	7.77	8.03	7.62	7.83	7.14	7.68	7.52	7.46	7.22	7.78	7.42	7.37	7.58	7.34	7.63	7.34	7.34
145	APPLE0F000060813	At5g12110	1e-06	elongation factor 1B alpha-subunit 1 (eEF1Balpha1) identical to elongation factor 1B alpha-subunit [Arabidopsis thaliana] GI:6686819	MDP0000189047	6e-41	9.27	9.4	8.5	8.44	7.68	7.5	8.142		9.68	10.42	11.04	10.9	10.86	11.17	10.28	10.57	11.33	10.61	10.36	10.58	10.7	10.45	10.45	10.64	10.87	10.43	11.26	11.01	10.73	11.13	10.33	11.47	10.51	10.53	10.26	10.55	10.92	10.41	10.6	10.37	10.79	10.95	11.11
146	APPLE00R00027556	At1g65730	3e-22	oligopeptide transporter OPT family protein similar to iron-phytosiderophore transporter protein yellow stripe 1 [Zea mays] GI:10770865; contains Pfam profile PF03169: OPT oligopeptide transporter protein	MDP0000175780	1e-125	5.94	5.93	4.86	4.96	4.09	4.64	4.61		7.31	7.52	7.87	7.57	7.63	7.44	7.88	7.56	7.46	7.23	7.28	8.16	7.3	7.41	7.47	7.7	7.55	7.68	7.38	7.55	7.09	7.19	7.53	7.42	7.39	7.36	7.55	7.44	7.14	7.78	7.83	7.72	7.42	7.55	7.62
147	APPLE0FR00063165	No Hits Found		unknown function	MDP0000368541	4e-45	6.27	6.48	5.9	6.21	5.37	5.21	5.65		7.65	8.79	8.06	8.04	8.02	7.73	8.33	8.44	8.03	8.51	6.97	8.08	8.13	8.42	7.63	8.21	8.14	7.66	8.08	8.07	7.95	8.11	8.29	7.75	8.26	8.24	8.09	7.91	8.03	8.51	7.8	8.24	8.09	8.26	8.1
148	APPLE0FR00038835	No Hits Found		unknown function	MDP0000262465	6e-35	11.43	11.43	10.93	10.77	10.07	9.83	10.68		8.6	8.12	8.18	8.22	8.61	8.45	7.94	8.04	8.44	7.98	8.04	7.91	7.95	8.51	8.29	8.84	8.65	8.34	8.57	8.56	9.06	8.68	7.94	8.41	8.84	8.42	8.4	7.93	8.53	7.8	8.99	8.39	8.23	8.65	8.43
149	APPLE0FR00034446	No Hits Found		Protein of unknown function UPF0120 family	MDP0000189148	5e-42	6.5	6.58	6.98	6.59	5.24	4.29	5.64		6.88	7.65	7.18	6.86	7.23	6.73	7.68	7.48	7.55	7.85	6.87	7.08	7.31	7.38	7.15	7.38	7.18	7.06	7.33	6.96	6.83	6.88	7.59	7.07	6.97	6.96	7.21	6.5	6.62	7.63	6.91	7.51	7.03	7.36	7.12
150	APPLE0F000022005	At1g26480	1e-31	14-3-3 protein GF14 iota (GRF12) identical to 14-3-3 protein GF14iota GI:12963453 from [Arabidopsis thaliana]	MDP0000263569	1e-128	6.27	6.91	5.76	5.09	5	4.82	5.51		7.84	7.73	7.79	8.18	8.07	8.04	7.76	7.89	7.84	7.61	7.83	7.69	8.45	7.93	8.07	8.02	7.62	8.18	7.67	7.85	7.57	7.97	7.67	7.75	7.75	7.75	7.7	7.82	8.05	7.85	7.8	7.57	7.96	8	8.01
151	APPLE00R00062179	ref|NP_738153|	4e-07	conserved hypothetical protein [Corynebacterium efficiens YS-314]	MDP0000367087	2e-39	11.48	11.45	10.93	10.72	10.06	9.54	10.257		7.3	7.71	7.56	7.23	7.34	7.13	7.72	7.37	7.45	7.62	7.56	6.87	7.13	7.59	7.1	7.43	7.61	7.43	7.71	6.97	6.81	7.43	7.54	7.07	7.34	7.1	7.27	7.27	7.06	7.67	6.87	7.49	7.17	7.26	7.42
152	APPLE0F000026581	At1g67360	4e-38	rubber elongation factor (REF) family protein contains Pfam profile: PF05755 rubber elongation factor protein (REF)	MDP0000178529	1e-170	7.32	7.32	7.26	6.13	6.49	5.7	6.669		8.51	8.61	8.74	8.72	8.52	8.49	8.78	8.62	8.47	8.77	8.57	8.53	8.87	8.56	8.61	8.58	8.28	8.71	8.28	8.69	8.29	8.27	8.87	8.69	8.13	8.75	8.88	8.14	8.85	8.89	8.03	8.7	8.64	8.66	8.58
153	APPLE0F000017195	At1g32470	3e-21	glycine cleavage system H protein, mitochondrial, putative similar to SP|P25855 Glycine cleavage system H protein 1, mitochondrial precursor {Arabidopsis thaliana}; contains Pfam profile PF01597: Glycine cleavage H-protein	MDP0000618810	3e-44	7.69	7.78	6.72	6.9	5.54	5.27	6.279		9.61	10.42	10.07	9.61	10.99	9.91	10.9	10.58	9.91	10.74	9.63	10.91	10.78	9.87	9.96	9.03	9.47	10.83	9.83	10.2	9.73	9.91	10	10.53	9.33	10.06	9.74	9.84	10.88	10.32	9.75	9.47	9.89	9.47	10.09
154	APPLE0FR00035565	No Hits Found		unknown function	MDP0000322985	1e-108	8.12	7.6	6.64	6.88	5.14	4.63	6.37		8.94	9.74	9.11	9.09	10.22	9.34	9.76	9.71	9.55	10.19	9.25	9.53	9.51	9.43	8.98	8.62	8.79	9.69	9.21	9.26	9.16	9.07	9.13	9.76	8.72	9.56	9.03	9.24	9.9	9.39	9.15	9.32	9.33	8.98	9.38
155	APPLE0F000011921	At1g15820	1e-66	chlorophyll A-B binding protein, chloroplast (LHCB6) nearly identical to Lhcb6 protein [Arabidopsis thaliana] GI:4741960; contains Pfam profile PF00504: Chlorophyll A-B binding protein	MDP0000204234	0	7.97	8.27	7.22	7.45	6.73	6.64	7.301		9.02	9.14	9.18	9.44	10.23	9.76	9.72	9.78	9.44	9.25	9.85	10.29	10.1	9.11	9.26	8.74	9.26	10.11	9.26	9.21	9.16	9.34	9.31	10.04	8.66	9.87	9.17	9.85	9.67	9.62	8.89	9.29	9.56	9.11	9.38
156	APPLE0F000015944	At1g77440	6e-21	20S proteasome beta subunit C (PBC2) identical to residues 14-204 of 20S proteasome beta subunit PBC2 GB:AAC32069 [Arabidopsis thaliana]	MDP0000239642	5e-58	10.18	10.42	9.82	9.33	8.89	8.46	9.426		10.72	10.92	10.66	11.02	11.21	11	11.23	11.58	11.15	10.19	11.35	11.65	11.73	10.11	11.15	10.1	10.9	11.72	10.76	10.87	10.84	10.65	10.65	11.46	10.24	11.37	10.83	11.26	11.24	11.28	10.52	10.74	11.16	11.02	10.79
157	APPLE0F000024114	At2g05100	5e-06	chlorophyll A-B binding protein / LHCII type II (LHCB2.1) (LHCB2.3) identical to Lhcb2 protein [Arabidopsis thaliana] GI:4741948, GI:4741944; contains Pfam profile PF00504: Chlorophyll A-B binding protein	MDP0000708928	1e-45	7.84	8.05	6.7	6.63	5.81	5.83	6.9		8.91	8.91	9.03	9.17	9.94	9.46	8.83	9.53	9.59	9.58	9.76	8.79	9.89	8.63	8.88	8.02	8.57	9.22	8.82	9.17	9.07	8.54	8.83	8.79	8.73	9.53	9.24	9.23	9.24	9.18	8.26	8.62	8.82	9.05	8.98
158	APPLE0FR00069588	No Hits Found		Ribosomal protein S21e family	MDP0000362177	2e-34	10.66	10.48	10.27	9.98	9.44	9.42	9.85		13.64	14.47	14.37	14.15	13.84	14.58	14.02	14.39	14.59	14.4	14.09	14.53	14.59	13.58	14.3	14.23	13.79	14.55	13.94	14.74	14.04	14.26	14.08	14.19	14.06	14.44	14.03	14.35	14.22	14.21	14.25	13.83	14.3	14.19	14.45
159	APPLE0F000023328	At5g22000	2e-64	zinc finger (C3HC4-type RING finger) family protein contains Pfam profile: PF00097 zinc finger, C3HC4 type (RING finger)	MDP0000189203	1e-86	8.95	9.15	8.83	8.85	8.32	7.43	8.301		6.98	6.95	7.1	6.95	7.49	7.43	7.21	6.9	7.58	6.73	7.03	6.97	7.15	6.88	7.28	7.18	7.28	7.1	7.48	7.36	7.06	7.43	6.73	7.11	7.64	6.84	6.87	7.01	7.05	7.07	7.06	7.12	7.32	7.32	7.34
160	APPLE0F000017842	At1g66150	4e-32	leucine-rich repeat protein kinase, putative (TMK1) identical to protein kinase TMK1 gi|166888|gb|AAA32876, SP|P43298 Putative receptor protein kinase TMK1 precursor (EC 2.7.1.-) {Arabidopsis thaliana}	MDP0000669809	1e-118	8.05	8.09	7.71	7.41	7.22	6.61	7.371		7.11	7.19	7.46	7.58	8.13	7.81	8.16	7.69	7.79	7.61	7.65	8.2	7.62	7.45	7.54	7.81	7.76	7.93	7.68	7.24	7.85	7.6	7.42	7.7	8.06	7.58	7.69	7.68	7.85	7.94	7.54	7.53	7.55	7.54	7.58
161	APPLE0FR00076867	No Hits Found		Phosphate-induced protein 1 conserved region family	MDP0000753318	8e-22	5.51	5.75	4.95	3.65	4.56	4.27	4.713		6.97	6.93	7.6	7.29	7.2	7.24	6.84	7.18	6.72	7.12	7.2	7.34	7.2	7.01	7.16	7.09	6.93	7	7.41	7.41	7.4	7.3	7.62	6.92	6.91	7.29	6.95	7.23	7.13	7.12	7.23	7.13	7.15	7.06	7.01
162	APPLE0F000022508	At1g79750	4e-41	malate oxidoreductase, putative similar to malate oxidoreductase (NADP-dependent malic enzyme) GB:P34105 (Populus balsamifera subsp. trichocarpa)	MDP0000221561	1e-161	7.59	7.64	6.97	7.07	6.37	6.17	6.94		7.61	7.3	7.36	7.58	7.62	7.27	8.08	7.47	7.5	7.37	7.97	7.63	7.41	7.5	7.48	7.41	7.63	7.72	7.89	7.65	7.61	7.39	7.86	7.35	7.53	7.69	7.45	7.71	7.83	7.7	7.59	7.41	7.74	7.38	7.52
163	APPLE0F000016900	At5g52650	2e-21	40S ribosomal protein S10 (RPS10C) contains similarity to 40S ribosomal protein S10	MDP0000552335	1e-70	4.52	4.55	3.69	3.82	3.43	3.77	3.741		7.55	7.82	7.88	7.69	8.04	7.96	7.78	8.2	8.11	7.66	7.81	8.17	8.42	7.16	7.98	7.33	7.77	8.06	7.73	7.77	7.88	7.75	7.72	8.24	7.67	8.12	8.05	8.3	8.11	8.23	7.59	7.39	7.83	7.85	7.83
164	APPLE0F000015682	At5g61030	3e-10	RNA-binding protein, putative similar to RNA-binding protein from [Solanum tuberosum] GI:15822705, [Nicotiana tabacum] GI:15822703, [Nicotiana sylvestris] GI:624925; contains InterPro entry IPR000504: RNA-binding region RNP-1 (RNA recognit	MDP0000635271	4e-75	5	5.14	4.49	4.27	4.1	4.1	4.36		13.11	13.97	14.58	13.87	14.56	12.22	12.13	13.64	14.04	14.08	12.03	13.37	12.59	13.42	13.7	13.3	10.38	11.92	13.95	14.62	10.79	11.4	13.85	13.83	11.33	13.31	13.14	14.32	14.21	12.37	13.91	13.57	13.45	14.21	14.17
165	APPLE0F000021349	At5g49690	2e-35	UDP-glucoronosyl/UDP-glucosyl transferase family protein contains Pfam profile: PF00201 UDP-glucoronosyl and UDP-glucosyl transferase	MDP0000167917	0	9.22	9.12	8.52	8.86	7.94	7.85	8.51		9.25	9.1	10.57	9.49	10.13	9.92	9.67	9.64	10.01	10.59	8.73	9.32	9.52	9.96	9.32	9.93	10.3	9.35	10.67	9.62	10.37	10.5	9.21	9.85	10.14	9.2	9.07	9.4	10.13	9.85	9.96	9.73	9.84	9.87	10.62
166	APPLE0F000027660	At5g20290	6e-37	40S ribosomal protein S8 (RPS8A) ribosomal protein S8 - Zea mays, PIR:T04088	MDP0000132492	1e-113	10.97	11.1	10.73	10.24	10.04	9.8	10.239		12.54	13.11	12.75	13.06	13.16	13.13	13.29	13.42	13.27	13.5	13.34	13.52	13.18	11.87	13.21	12.11	12.85	13.07	12.74	13.48	13.14	13.01	12.74	13.13	12.73	13.23	12.86	13.27	13.4	13.5	12.94	12.69	13.27	12.86	12.83
167	APPLE0FR00036007	dbj|BAC45211|	0.1	OJ1340_C08.26 [Oryza sativa (japonica cultivar-group)]	MDP0000728661	2e-26	9.35	9.39	9	9.25	8.38	7.59	8.588		6.95	7.22	7.44	7.27	7.14	7.21	7.12	7.06	7.09	7.29	7.15	7.43	6.96	6.96	7.3	7.16	7.33	7.36	7.52	6.92	7.15	7.38	7.15	7.75	7.38	7.14	7.33	7.21	7.34	7.13	8.06	7.18	6.89	7.29	7.26
168	APPLE0F000022561	At5g20620	1e-99	polyubiquitin (UBQ4) identical to GI:17677	MDP0000930889	3e-68	7.28	7.66	6.62	6.54	5.75	6.05	6.51		8.64	8.76	8.47	9.06	9.4	9.32	9.09	9.33	9.11	8.81	9.51	9.82	9.93	9.26	9.35	8.55	9.1	9.65	9.06	9.28	9.14	9.14	8.82	9.25	9.19	9.43	9.26	9.64	9.55	9.26	8.99	8.59	9.42	9.02	9.27
169	APPLE0FR00072090	No Hits Found		unknown function	MDP0000558602	4e-26	7.59	8.13	7.24	6.93	6.89	6.12	6.834		6.97	7.78	7.2	7.65	7.54	7.94	7.1	7.56	7.4	7.12	7.83	7.74	7.55	6.97	7.46	7.42	7.61	7.91	7.54	6.95	7.65	7.37	7.35	7.53	7.25	7.45	7.67	7.37	7.15	7.27	7.25	7	7.57	7.3	7.54
170	APPLE0FR00069777	No Hits Found		unknown function	MDP0000368541	3e-49	8.05	8.51	8.02	7.35	7.21	7.03	7.4		7.65	8.75	8.39	7.93	7.95	7.84	8.68	8.77	8.68	8.64	8.22	8.03	8.11	8.59	8.12	8.27	8.57	7.66	8.51	7.95	8	7.53	8.57	8.02	8.11	7.95	7.78	7.75	7.76	8.69	7.8	8.44	8.07	8.38	8.84
171	APPLE0F000021592	At4g14040	7e-25	selenium-binding protein, putative contains Pfam profile PF05694: 56kDa selenium binding protein (SBP56); similar to Putative selenium-binding protein (Swiss-Prot:O23264) [Arabidopsis thaliana]; similar to selenium binding protein (GI:1548	MDP0000199671	3e-81	8.86	9.65	8.85	8.26	7.61	6.9	8.2		6.7	7.17	6.95	7.43	7.65	7.43	7.15	7.27	7.54	6.84	7.65	7.26	7.66	6.67	7.61	6.73	7.3	7.5	7.47	7.37	7.62	7.36	7.2	7.33	7.43	6.98	7.1	7.06	7.5	7.18	7.18	7.11	7.26	7.32	7.38
172	APPLE0F000058684	At3g01410	3e-08	RNase H domain-containing protein low similarity to GAG-POL precursor [Oryza sativa (japonica cultivar-group)] GI:5902445; contains Pfam profile: PF00075 RNase H	MDP0000384633	6e-68	6.24	6.8	6.06	5.66	5.41	5.34	5.49		6.87	6.78	7.22	6.93	6.84	7.19	7.35	7.66	6.94	7.28	7.13	7.22	7.1	7.2	7.42	7.22	7.1	6.78	7.44	6.98	6.94	7.4	7.22	7.1	7.07	7.37	7.09	6.83	7.3	7.1	6.81	6.78	7.12	7.38	7.29
173	APPLE0FR00063807	No Hits Found		Endonuclease/exonuclease/phosphatase domain	MDP0000647717	2e-35	7.97	8.54	6.7	7.01	6.16	5.94	6.58		7.21	7.25	7.54	7.68	7.75	7.43	7.57	7.63	7.45	7.43	7.9	8.48	8.46	7.08	7.68	7.55	7.28	7.91	7.38	7.02	7.23	7.18	7.33	7.56	7.58	7.79	7.6	8.11	7.47	7.66	7.11	7.29	7.24	7.31	7.34
174	APPLE0F000021596	At1g61520	8e-54	chlorophyll A-B binding protein / LHCI type III (LHCA3.1) nearly identical to PSI type III chlorophyll a/b-binding protein GI:430947; contains Pfam profile: PF00504 chlorophyll A-B binding protein; similar to PSI type III chlorophyll a/b-bind	MDP0000150729	0	6.58	6.97	5.6	5.6	5.47	5.53	5.89		7.61	7.6	7.66	7.59	8.48	7.72	7.74	7.88	7.66	7.81	7.69	8.14	8.24	7.67	7.75	7.42	7.49	8.4	7.55	7.86	7.59	7.1	7.63	8.25	7.49	7.97	7.61	7.86	7.78	7.58	7.24	7.83	7.58	7.32	7.87
175	APPLE0F000020631	At5g62360	2e-19	invertase/pectin methylesterase inhibitor family protein similar to pectinesterase from Arabidosis thaliana SP|Q42534, Lycopersicon esculentum SP|Q43143; contains Pfam profile PF04043: Plant invertase/pectin methylesterase inhibitor	MDP0000854242	4e-72	6.43	6.41	5.35	5.47	5.07	4.81	5.359		7.34	7.16	7.16	7.6	7.36	7.33	7.35	7.17	7.99	7.06	6.83	7.02	7.27	7.51	7.57	7.68	7.15	7.08	7.24	7.18	7.89	7.33	7.35	7.36	6.99	7.37	7.22	7.04	7.69	7.16	7.28	7.6	7.33	7.15	7.78
176	APPLE0F000019061	At3g21250	4e-33	ABC transporter family protein similar to MRP-like ABC transporter GB:AAC49791 from [Arabidopsis thaliana]	MDP0000204225	3e-76	7.74	8	6.98	6.87	6.09	5.55	7.01		7.7	7.3	7.37	7.57	7.5	7.19	7.71	7.37	7.6	7.26	7.38	7.89	7.35	7.22	7.56	7.34	7.6	8.21	7.27	7.33	7.37	7.45	7.58	7.4	7.69	7.24	7.66	7.21	6.99	7.44	7.77	7.71	7.4	7.6	7.34
177	APPLE0FR00038607	gb|AAO37999|	0.44	ubiquitin carrier protein [Oryza sativa (japonica cultivar-group)]	MDP0000135101	1e-29	10.18	10.24	9.89	9.7	9.13	8.78	9.44		9.24	9.34	9.1	9.75	9.58	9.55	9.86	9.79	9.83	9.71	9.74	9.86	10.32	9.59	9.86	9.2	9.3	10.25	9.47	9.56	9.23	9.49	9.59	9.62	9.04	9.85	9.52	9.8	9.72	9.94	9.01	9.13	9.73	9.36	9.6
178	APPLE0F000015697	At1g13440	8e-31	glyceraldehyde 3-phosphate dehydrogenase, cytosolic, putative / NAD-dependent glyceraldehyde-3-phosphate dehydrogenase, putative very strong similarity to SP|P25858 Glyceraldehyde 3-phosphate dehydrogenase, cytosolic (EC 1.2.1.12) {Arabido	MDP0000757565	1e-110	7.58	7.85	6.98	6.45	6.24	6.5	6.94		10.54	10.56	11.03	11.05	11.39	11.55	11.09	10.75	11.35	11.37	11.04	10.04	10.65	11.01	10.99	10.97	11.26	10.59	11.67	11.34	11.7	11.36	10.84	11.39	12.39	10.94	10.78	10.55	11.09	11.62	10.91	11.49	11.02	11.56	11.11
179	APPLE0F000014831	At3g28715	1e-122	H+-transporting two-sector ATPase, putative similar to SP|P54641 Vacuolar ATP synthase subunit d (EC 3.6.3.14) (Vacuolar proton pump d subunit) (V-ATPase 41 KDa accessory protein) {Dictyostelium discoideum}; contains Pfam profile PF01992:	MDP0000186579	0	8.69	8.93	7.85	7.48	7.05	7.2	7.67		10.32	10.44	10.21	10.72	11.2	11	10.81	10.67	10.73	10.74	10.92	10.28	10.78	10.26	10.8	10.5	10.68	10.81	10.62	10.64	10.97	10.71	10.22	10.63	10.85	10.43	10.65	10.34	11.13	10.98	10.62	10.61	10.8	10.82	10.4
180	APPLE0FR00044992	No Hits Found					7.91	8.03	7.01	6.65	5.74	6.2	6.879		8.2	8.02	7.82	7.39	7.58	7.6	7.88	8.69	8.12	8.25	8.33	8.38	8.24	8	8.81	7.81	8.26	7.7	8.06	7.6	8.23	8.16	7.92	7.76	8.18	8.16	8.16	8.29	8.07	8.01	7.88	8.3	8.07	8.21	7.93
181	APPLE0F000018167	At1g52600	3e-22	signal peptidase, putative similar to SP|P13679 Microsomal signal peptidase 21 kDa subunit (EC 3.4.-.-) {Canis familiaris}; contains Pfam profile PF00461: Signal peptidase I	MDP0000175827	1e-62	6.28	5.92	5.53	5.45	4.81	4.31	5.12		9.54	10.49	10.62	10.04	9.77	9.45	10.71	10.94	10.22	10.92	9.54	10.08	10.11	10.63	9.69	10.27	10.11	9.96	10.33	10.08	9.33	9.52	11.27	9.86	9.56	9.7	9.98	9.89	9.86	10.81	9.61	10.27	9.95	10.4	10.55
182	APPLE0F000026635	At4g34110	4e-23	polyadenylate-binding protein 2 (PABP2) non-consensus TA donor splice site at exon 2, polyadenylate-binding protein - Triticum aestivum (common wheat),PIR:T06979	MDP0000156895	2e-70	10.52	10.58	9.78	9.86	9.37	9.09	9.686		10.49	10.69	10.44	10.43	10.68	10.72	10.67	10.5	10.78	10.44	10.86	10.51	10.38	10.45	10.73	10.22	10.61	10.46	10.74	10.82	10.77	10.48	10.47	10.35	11.47	10.71	10.85	10.68	10.43	11.03	10.65	10.46	10.66	10.71	10.32
183	APPLE0F000007408	At5g51970	3e-16	sorbitol dehydrogenase, putative / L-iditol 2-dehydrogenase, putative similar to NAD-dependent sorbitol dehydrogenase from Malus x domestica [gi:4519539]	MDP0000250546	2e-67	8.88	8.99	8.43	8.12	7.57	7.26	7.798		7.16	7.48	7.39	7.87	7.78	7.51	7.61	7.45	7.51	7.68	7.96	7.53	8.23	7.4	8.22	7.56	7.48	8.38	7.57	7.32	7.78	7.48	7.45	7.58	7.56	8.2	8.02	7.24	7.63	7.63	7.53	7.1	7.63	7.44	7.58
184	APPLE0F000024854	At3g01130	3e-11	expressed protein	MDP0000388583	2e-81	7.38	7.56	7.6	6.83	6.41	5.37	6.72		10.35	10.02	8.78	11.15	9.87	10.6	11.39	10.21	9.86	10.79	11.08	11.2	11.77	8.39	10.83	9.83	10.11	10.82	9.45	9.2	10.51	10.49	8.4	10.8	8.86	11.01	11.09	9.18	10.9	9.48	10.16	10	11.34	9.47	10.15
185	APPLE0F000021913	At2g31610	1e-17	40S ribosomal protein S3 (RPS3A)	MDP0000279055	1e-55	7.71	7.96	7.07	6.47	5.75	5.53	6.44		10.72	11.52	11.45	11.17	11.56	11.32	11.63	11.83	11.37	11.93	11.1	11.64	12.08	11.23	11.12	10.78	10.71	11.79	10.87	11.15	10.88	10.93	11.12	11.45	10.62	11.57	10.87	11.11	11.07	11.62	10.55	11.35	11.41	11.18	11.31
186	APPLE0FR00049415	gb|AAN46250|	0.045	unknown protein [Arabidopsis lyrata]	MDP0000457996	2e-76	8.06	8.78	7.45	7.52	6.49	6.22	7.29		7.26	7.77	7.42	7.71	7.71	7.81	8.09	7.81	8.08	7.54	8.14	8.09	7.97	7.26	8.12	7.9	7.63	8.42	7.66	7.5	7.9	7.83	7.31	7.88	8.01	7.93	8.24	7.55	7.84	7.88	7.7	7.66	8.22	7.62	7.87
187	APPLE0FR00043608	No Hits Found		Plant metallothionein	MDP0000219584	2e-13	9.12	9.42	9.14	8.84	7.74	7.18	8.36		8.06	8.5	10.04	8.3	8.38	8.22	8.68	11.45	8.44	10.79	11.58	11.81	8.95	10.41	11.48	9.89	9.9	8.86	10.08	7.7	8.17	10.65	10.18	8.48	9.55	11.28	8.29	11.37	8.96	8.37	9.62	9.94	8.6	8.55	10.7
188	APPLE0F000060464	At4g31390	6e-08	ABC1 family protein contains Pfam domain, PF03109: ABC1 family	MDP0000182419	1e-29	6.79	6.44	4.7	4.8	3.52	3.43	4.494		6.65	6.1	6.58	6.57	6.64	6.47	6.82	6.53	6.18	6.8	6.82	7.23	6.53	6.54	6.91	6.77	6.69	6.86	6.45	7.09	6.62	6.43	6.73	6.85	6.4	6.72	6.19	6.6	6.75	6.81	6.29	6.13	6.7	6.63	6.57
189	APPLE0FR00044131	ref|NP_050182|	0.58	Hypothetical protein [Human herpesvirus 6B]	MDP0000332309	5e-08	8.47	8.37	7.83	8.06	7.51	7.49	7.649		8.26	8.49	8.98	8.22	8.01	7.96	8.69	8.68	8.37	8.77	7.56	7.95	8.16	8.77	8.17	8.58	8.53	8.12	8.12	8.22	8.27	8.28	8.68	8.38	8.42	8.57	8.24	8	8.2	8.79	8.26	8.41	8.4	8.89	8.42
190	APPLE0FR00043573	No Hits Found		carboxylesterase activity	MDP0000300811	2e-16	6.1	6.21	5.77	5.4	4.78	4.85	5.27		6.85	6.72	7.15	6.89	6.92	6.69	6.93	6.94	6.98	7.21	6.98	6.84	7.17	7.28	6.7	6.97	7	7.2	6.65	6.95	6.9	6.99	6.98	6.98	6.9	7.16	6.7	6.85	6.82	6.96	6.7	6.84	6.98	7.06	7.31
191	APPLE0F000017759	At2g31040	7e-17	ATP synthase protein I -related contains weaks similarity to Swiss-Prot:P08443 ATP synthase protein I [Synechococcus sp.]	MDP0000266039	1e-127	6.27	6.4	5.37	5.4	4.61	4.06	5.115		7.6	8.34	8.23	8.18	8.41	7.96	8.63	8.52	8.05	8.34	8.14	8.29	8.42	8.4	8.01	8.42	8.28	7.87	8.31	7.87	8.04	8.11	8.6	8.4	8.3	8.26	8.13	7.55	8.29	8.2	7.96	8.21	8.46	8.37	8.35
192	APPLE0F000017734	At2g31880	4e-11	leucine-rich repeat transmembrane protein kinase, putative	MDP0000573751	3e-40	9.13	9.01	8.41	8.56	7.62	7.22	8.204		8.55	8.8	8.07	8.64	8.53	8.73	8.95	8.37	9.14	8.55	8.92	8.57	8.8	7.71	9.53	8.93	8.65	9.25	8.89	8.46	9.13	9.35	8.48	8.88	8.38	8.95	8.65	8.2	9.19	8.36	8.71	8.26	9.25	8.28	8.61
193	APPLE00R00016015	At2g44450	1e-22	glycosyl hydrolase family 1 protein contains Pfam PF00232 : Glycosyl hydrolase family 1 domain; TIGRFAM TIGR01233: 6-phospho-beta-galactosidase; similar to amygdalin hydrolase isoform AH I precursor (GI:16757966) [Prunus serotina]	MDP0000297569	9e-61	6.34	6.88	6.18	5.85	5.12	4.78	5.577		7.87	8.27	7.57	7.82	8.53	8.09	8.11	8.14	8.45	8.03	8.06	8.34	7.91	8.83	8.02	8.07	7.56	7.87	7.75	8.32	7.86	7.62	8.51	7.7	7.98	8.14	8.16	7.93	7.95	7.83	7.96	7.86	8.17	8.24	8.02
194	APPLE0FR00078997	gb|EAA15790|	0.3	NE-rich protein [Plasmodium yoelii yoelii]	MDP0000560747	1e-14	6.62	6.93	6.4	5.79	5.33	5.17	5.732		6.63	7.09	6.61	6.95	7.32	6.71	6.87	6.63	7.53	6.78	7.24	6.6	6.92	7.2	6.84	6.68	6.97	6.47	6.94	7.1	6.94	7.43	6.76	6.46	7.09	6.92	6.89	7.14	6.64	7.07	6.63	7.11	6.68	6.67	6.97
195	APPLE0FR00074868	No Hits Found		ubiquinol-cytochrome-c reductase activity	MDP0000276121	2e-54	7.83	7.93	7.12	7.16	6.12	6.43	7.12		8.24	8.51	8.69	8.78	8.93	8.91	8.68	8.94	9.06	8.38	8.82	8.57	8.78	8.33	8.69	8.7	8.87	8.71	8.79	9.14	8.85	8.83	8.72	8.87	8.86	8.61	8.73	8.49	8.74	8.8	8.69	8.57	8.64	8.87	8.82
196	APPLE0F000058619	At1g02560	3e-09	ATP-dependent Clp protease proteolytic subunit (ClpP1) identical to nClpP1 GB:BAA82065 GI:5360579 from [Arabidopsis thaliana]; contains Pfam profile PF00574: Clp protease; contains TIGRfam profile TIGR00493: ATP-dependent Clp protease, pro	MDP0000202291	6e-42	9	9.69	9	8.9	7.95	6.45	8.19		7.24	6.6	7.42	6.91	7.64	7.5	7.39	7.2	7.46	6.69	7.35	6.75	7.18	6.55	7.05	6.94	7.05	7.26	7.12	7.39	7.23	7.1	6.81	7.41	7.52	7.44	6.81	7.31	7.42	7.16	6.88	7.05	7.26	7.18	7.01
197	APPLE0F000060818	At5g22300	9e-37	nitrilase 4 (NIT4) identical to SP|P46011 Nitrilase 4 (EC 3.5.5.1) {Arabidopsis thaliana}	MDP0000188581	2e-96	6.94	6.99	5.97	5.77	5.43	5.5	5.71		7.71	7.14	7.28	7.3	7.23	7.54	7.23	7.37	7.21	6.82	6.57	7.23	7.51	7.11	7.37	7.01	7.23	7.45	6.99	7.17	7.42	7.25	7.18	7.36	7.33	7.31	7.2	7.69	7.51	7.19	7.68	7.29	7.84	7.38	7.27
198	APPLE0F000018933	At3g28050	2e-42	nodulin MtN21 family protein similar to MtN21 [Medicago truncatula] GI:2598575; contains Pfam profile PF00892: Integral membrane protein	MDP0000301534	1e-133	7.99	7.98	7.17	7.63	6.62	6.25	7.387		9.24	10.51	10.41	9.41	9.38	8.85	10.37	10.73	9.67	11.11	8.9	9.62	9.54	11.03	9.06	10	9.69	9.18	9.79	9.54	9.07	9.44	10.82	9.23	9.25	9.32	9.51	9.18	9.56	10.27	9.08	9.99	9.3	9.94	10.17
199	APPLE0F000022919	At2g26190	3e-19	calmodulin-binding family protein contains Pfam profile PF00612: IQ calmodulin-binding motif	MDP0000695737	5e-49	6.4	6.56	6.02	6.15	5.8	4.94	5.73		7.65	7.37	7.36	7.02	7.27	6.98	7.13	7.46	7.46	7.47	7.35	7.33	7.03	7.26	7.63	7.48	7.1	7.18	7.42	7.31	6.94	7.31	7.66	7.05	7.24	7.06	6.72	6.78	7.04	7.14	6.91	7.44	7.18	7.44	7.41
200	APPLE0F000021543	At4g03210	1e-16	xyloglucan:xyloglucosyl transferase, putative / xyloglucan endotransglycosylase, putative / endo-xyloglucan transferase, putative contains similarity to xyloglucan endo-transglycosylase-like protein (XET-1) GI:5070246 from [Medicago trunca	MDP0000361876	1e-58	9.55	9.69	9.15	8.29	7.85	7.59	8.28		7.87	7.57	7.78	7.8	8.16	7.49	7.88	7.85	7.98	7.87	8.25	7.35	8.31	7.91	7.91	7.6	7.85	8.39	7.82	7.65	7.96	7.58	7.49	8.11	7.99	7.82	7.63	8.04	8.15	7.94	7.96	7.71	8.01	7.83	7.64
201	APPLE0F000026285	At5g27770	0.0006	60S ribosomal protein L22 (RPL22C) ribosomal protein L22 (cytosolic), Rattus norvegicus, PIR:S52084	MDP0000291704	7e-48	6.08	6.35	5.26	4.94	4.87	4.43	5.016		11.2	11.71	11.9	11.74	11.61	11.9	11.94	12.54	12.11	12.16	11.76	12	12.36	10.98	11.74	11.51	11.32	12.38	11.33	11.93	11.9	11.53	11.61	11.99	11.51	11.94	11.83	11.89	11.99	11.76	11.65	11.6	11.93	11.86	11.82
202	APPLE0F000027668	At3g16080	2e-38	60S ribosomal protein L37 (RPL37C) similar to ribosomal protein L37 GB:BAA04888 from [Homo sapiens]	MDP0000241355	1e-120	8.71	8.82	7.44	7.21	6.9	6.68	7.03		10.77	11.64	11.21	12.05	11.74	11.56	12.1	12.35	11.81	12.11	11.9	12.66	12.58	10.4	11.99	10.41	10.46	12.66	10.9	11.79	11.73	11.53	10.81	12.15	10.66	12.41	11.56	12.17	11.94	11.82	11.55	10.76	12.3	10.93	11.35
203	APPLE0FR00078594	No Hits Found					6.77	7.02	6.34	5.06	5.25	4.79	5.777		7.4	7.13	6.28	6.93	7.94	6.62	6.92	6.28	6.3	8.03	7.06	6.46	6.32	7.01	7.18	6.79	6.59	6.92	7.18	6.97	6.87	7.52	6.57	7.02	6.52	6.45	7.22	7.12	6.47	7.29	6.88	6.71	6.93	6.89	6.48
204	APPLE0FR00047616	No Hits Found		Glucosidase II beta subunit-like domain	MDP0000290415	5e-30	6.05	6.1	5.33	5.16	3.8	4.2	4.69		7.93	9.15	8.86	8.72	8.59	8.64	8.88	9.08	9.06	9.03	8.8	8.48	8.99	8.7	8.82	8.48	8.8	8.94	8.67	8.9	8.49	9.03	9.15	8.61	8.57	8.59	8.48	8.61	8.89	9.09	8.31	8.61	8.73	9.04	8.91
205	APPLE0FR00048983	emb|CAA80681|	0.29	ribosomal protein S15 [Arabidopsis thaliana] emb|CAA80679.1| ribosomal protein S15 [Arabidopsis thaliana] gb|AAM10302.1| At1g04270/F19P19_29 [Arabidopsis thaliana] ref|NP_171923.1| 40S ribosomal protein S15 (RPS15A) [Arabidopsis thaliana] gb|AAK82484.1	MDP0000231994	9e-30	5.99	6.9	4.96	4.33	4.06	3.82	4.67		7.44	7.7	7.45	8.22	8.4	8.23	8.12	8.17	8.34	7.99	8.28	8.58	8.76	7.19	8.23	7.26	7.86	8.81	7.68	8.3	8.26	8.02	7.54	8.32	7.84	8.38	7.87	8.05	8.35	8.07	8.29	7.42	8.33	7.94	7.95
206	APPLE0FR00042813	No Hits Found		membrane protein	MDP0000884644	7e-52	7.05	7.28	5.77	5.43	4.83	5.03	5.89		9.38	10.58	9.89	9.97	10.32	10.33	9.98	9.75	9.67	10.41	10.64	10.46	11.05	10.63	10.41	9.39	10.15	10.73	9.53	9.78	9.72	10.32	9.52	10.25	9.91	10.76	9.81	10.05	9.65	10.29	9.23	9.28	10.15	9.87	10.29
207	APPLE0F000028291	sp|O81360|ABA2_PRUAR	4e-10	Zeaxanthin epoxidase, chloroplast precursor (PA-ZE)	MDP0000273958	3e-40	6.65	6.54	5.64	5.66	4.65	4.31	5.77		7.85	7.52	7.37	7.66	8.86	8.08	7.93	7.88	7.91	7.79	8.32	7.79	8.51	7.55	7.85	7.59	7.49	8.77	7.2	7.55	8.03	7.75	7.44	7.98	7.75	7.9	7.87	8.26	8.23	7.63	7.75	7.36	8.06	7.42	7.52
208	APPLE0F000022052	At4g28750	2e-22	photosystem I reaction center subunit IV, chloroplast, putative / PSI-E, putative (PSAE1) identical to SP|Q9S831; similar to SP|P12354 Photosystem I reaction center subunit IV, chloroplast precursor (PSI-E) {Spinacia oleracea}; contains Pf	MDP0000202817	1e-166	10.48	10.43	10.05	9.68	8.92	8.52	9.64		11.41	11.8	10.74	11.48	12.92	12.02	12.54	12.43	12.2	12.17	12.47	12.81	12.8	11.29	12.52	10.87	11.16	12.65	11.16	11.55	11.62	11.5	11.21	12.03	10.76	12.52	11.62	12.77	11.83	11.79	11.72	11.3	11.96	10.71	12.13
209	APPLE0F000016692	At5g53120	5e-34	spermidine synthase, putative / putrescine aminopropyltransferase, putative similar to SP|O82147 Spermidine synthase (EC 2.5.1.16) (Putrescine aminopropyltransferase) (SPDSY) {Coffea arabica}; contains Pfam profile PF01564: Spermine/spermi	MDP0000788247	1e-100	7.64	7.65	6.59	6.45	4.84	4.85	5.962		7.64	7.43	7.51	7.1	7.23	7.27	7.85	7.59	7.49	7.36	6.92	7.28	7.36	7.57	7.33	7.58	7.42	7.26	7.08	6.99	7.52	7.27	7.23	7.13	7.69	7.38	7.33	7.27	7.41	7.33	7.53	7.46	7.24	7.39	7.32
210	APPLE0F000023943	At1g30380	7e-13	photosystem I reaction center subunit psaK, chloroplast, putative / photosystem I subunit X, putative / PSI-K, putative (PSAK) identical to SP|Q9SUI5; strong similarity to SP|P36886 Photosystem I reaction center subunit psaK, chloroplast p	MDP0000299794	9e-45	8.84	8.62	7.6	7.56	6.61	6.24	7.353		11.33	11.65	12.46	12.43	12.37	11.6	13.08	12.2	12.35	12.14	12.92	13.07	12.73	11.56	11.72	10.31	10.48	12.41	10.94	12.1	11.59	12.07	11.48	12.35	10.62	11.69	12.23	13.1	12.27	11.61	11.06	10.94	11.98	12.01	11.56
211	APPLE0F000019974	At5g26860	2e-10	Lon protease homolog 2, mitochondrial almost identical to Lon protease homolog 2 mitochondrial precursor SP:P93655, GI:1848290 from [Arabidopsis thaliana]	MDP0000525012	2e-53	5.32	5.91	4.55	4.19	4.27	4.1	4.62		7.33	8.01	7.95	7.71	7.54	7.87	7.95	8.2	7.99	8.03	7.88	7.9	7.88	8.02	8.05	7.82	7.91	7.69	7.65	7.8	7.94	7.74	7.48	7.85	7.93	7.84	7.93	7.68	7.3	8.02	7.53	7.81	7.88	8.12	7.85
212	APPLE0F000006263	At3g55550	4e-60	lectin protein kinase, putative similar to receptor lectin kinase 3 [Arabidopsis thaliana] gi|4100060|gb|AAD00733; contains protein kinase domain, Pfam:PF00069; contains legume lectins alpha and beta domains, Pfam:PF00138 and Pfam:PF00139	MDP0000761884	0	7.24	7.41	6.31	5.97	6.15	5.89	6.288		8.11	7.91	7.99	8.52	8.36	8.41	8.39	8.04	8.14	7.77	8.21	8.06	8.47	8.1	8.45	8.27	8.39	8.55	8.27	8.25	8.06	8.29	8.4	8.29	8.35	8.49	8.32	8.33	8.23	8.13	8.42	7.67	8.47	8.17	8
213	APPLE0F000017293	At4g21960	2e-57	peroxidase 42 (PER42) (P42) (PRXR1) identical to SP|Q9SB81 Peroxidase 42 precursor (EC 1.11.1.7) (Atperox P42) (PRXR1) (ATP1a/ATP1b) {Arabidopsis thaliana}	MDP0000545323	0	6.14	6.35	5.72	5.12	4.66	4.27	5.072		7.8	8.43	8.16	8.76	8.6	8.47	8.77	8.47	8.27	8.31	8.91	9.03	9.14	8.4	8.88	7.77	8.17	9.13	8.27	8.38	8.38	8.62	7.93	8.45	8.29	8.43	8.5	8.62	8.69	8.58	8.17	8.31	8.62	8.1	8.21
214	APPLE0F000017702	At5g64080	4e-27	protease inhibitor/seed storage/lipid transfer protein (LTP) family protein contains Pfam protease inhibitor/seed storage/LTP family domain PF00234	MDP0000293049	1e-148	7.06	7.45	6.23	6.1	5.65	5.75	5.871		10.26	10.59	10.54	10.93	10.39	10.61	10.56	10.85	10.87	10.76	10.65	10.68	11.05	10.59	10.71	9.88	10.37	10.93	10.49	10.84	10.44	10.48	10.54	10.81	9.76	10.86	10.46	10.7	10.82	10.74	10.41	10.5	11.05	10.63	10.87
215	APPLE0FR00045733	No Hits Found		Translation initiation factor 3	MDP0000571038	7e-23	5.56	5.78	4.35	4.67	3.61	4.19	4.162		8.07	8.96	8.8	8.13	8.21	7.86	8.5	8.65	8.36	8.6	8.01	8.35	8.31	8.84	8.01	8.26	8.34	7.67	8.28	8.1	8.11	8.2	8.62	8.53	8.16	8.26	8	8.3	8.33	8.43	8.28	8.48	8.23	8.36	8.5
216	APPLE0FR00072237	No Hits Found		nucleic acid binding molecular function	MDP0000630465	4e-16	6.97	7.78	6.83	6.52	6.21	5.42	6.369		7.82	7.26	7.3	7.5	7.46	7.57	7.32	7.49	7.4	7.36	7.59	7.44	6.8	7.57	7.18	7.25	7.26	7.28	7.06	7.73	7.53	7.36	7.38	7.37	7.57	7.19	7.37	8.02	7.51	7.05	7.91	7.58	7.62	7.39	7.66
217	APPLE0F000017899	At3g05890	9e-06	hydrophobic protein (RCI2B) / low temperature and salt responsive protein (LTI6B) identical to SP|Q9ZNS6 Hydrophobic protein RCI2B (Low temperature and salt responsive protein LTI6B) {Arabidopsis thaliana}	MDP0000201755	8e-47	6.24	6.68	5.22	5.44	3.89	3.84	4.736		6.79	7.82	7.58	7.34	7.31	6.91	8.12	7.91	7.73	7.47	7.21	7.72	7.86	7.84	6.76	7.42	7.31	7.56	7.27	6.85	7.09	6.92	7.38	7.32	7.12	7.22	7.06	6.92	7.62	8.1	6.9	7.54	7.27	7.37	7.39
218	APPLE0F000061600	At2g37110	5e-06	expressed protein contains Pfam profile PF04749: Protein of unknown function, DUF614	MDP0000301367	1e-38	11.39	11.66	10.91	10.78	9.84	9.35	10.54		10.25	10.58	10.66	11.01	11.43	11.05	11.56	11	11.27	10.85	11.17	11.2	11.68	10.47	11.07	10.13	10.5	11.63	10.75	10.48	10.6	10.81	10.44	11.02	10.15	10.82	10.77	10.86	11.23	10.94	10.08	10.5	11.16	10.37	10.82
219	APPLE0FR00076101	sp|Q9MTP2|YCX2_OENHO	0.002	Hypothetical 17.5 kDa protein in trnF-trnL intergenic region (ORF151)			6.54	6.99	6.19	6.72	5.04	3.62	5.243		7.07	6.36	6.51	6.54	6.35	6.92	6.63	6.12	5.9	6.14	6.41	6.34	6.39	6.76	6.38	6.34	6.11	6.37	6.19	6.4	6.45	6.28	6.25	6.49	6.56	6.19	6.78	6.67	6.34	6.84	6.68	6.84	6.48	6.25	6.06
220	APPLE0FR00043453	No Hits Found					6.99	6.69	5.19	5.25	3.71	3.85	5.2		7.15	6.91	6.79	7.08	6.54	7.08	7.01	6.82	7.04	7.17	7.67	6.92	7.01	6.68	6.95	6.99	6.98	6.71	6.98	6.96	6.8	6.98	7.05	7.18	7.21	7.27	6.5	6.71	7.21	7.05	7.04	6.56	6.87	7.23	6.83
221	APPLE0F000017749	At2g29340	8e-27	short-chain dehydrogenase/reductase (SDR) family protein similar to tropinone reductase-I GI:424160 from [Datura stramonium]	MDP0000428915	1e-124	8.41	8.42	7.84	7.72	6.27	6.01	7.347		8.54	8.89	9.44	9.74	9.69	9.64	9.21	9.39	9.24	9.67	9.34	9.56	10.69	8.13	9.53	8.89	9.34	9.97	8.48	8.5	9.27	9.11	8.93	10.11	9.12	9.93	8.9	9.4	9.93	9.93	9.15	8.5	9.2	9.07	9.47
222	APPLE0F000015750	At1g78420	1e-20	expressed protein	MDP0000223199	1e-55	6.49	7.18	6.2	5.54	4.62	4.96	5.65		8.23	8.44	8.25	9.05	9.03	9.04	9.18	8.75	8.85	8.11	8.97	8.66	9.28	8.57	9.17	8.44	8.94	9.29	8.61	8.89	8.79	8.36	8.65	8.85	9.18	8.68	8.55	8.83	8.91	9.24	8.98	8.44	8.9	8.8	8.82
223	APPLE0F000018157	At1g23310	3e-20	glutamate:glyoxylate aminotransferase 1 (GGT1) identical to glutamate:glyoxylate aminotransferase 1 [Arabidopsis thaliana] GI:24461827; similar to alanine aminotransferase GI:4730884 from [Oryza sativa]; contains Pfam profile PF00155: amin	MDP0000250058	2e-57	9.89	9.98	9.5	10.01	9	8.43	9.21		9.31	9.52	8.73	9.47	11.43	10.35	10.33	9.37	10.02	9.28	10.49	9.72	10.27	9.54	10.24	9.69	10.14	9.49	9.66	9.65	10.48	9.68	9.02	9.99	10.44	9.51	9.62	9.63	10.49	9.69	10.08	9.4	9.49	9.73	9.74
224	APPLE0FR00046252	ref|NP_080667|	0.44	protein phosphatase 2A, regulatory subunit B, delta isoform [Mus musculus]	MDP0000248712	1e-152	8.71	8.58	7.86	8.24	7.28	7.68	7.933		8.05	9.2	9.25	8.55	8.27	8.25	8.79	9.17	8.7	8.96	8.33	8.42	8.64	9.04	8.48	8.61	8.5	8.39	8.48	8.49	8.09	8.15	9.1	8.46	8.48	8.73	8.64	8.39	8.41	8.89	8.47	8.88	8.7	8.94	8.79
225	APPLE0F000062261	prf||1211235DE	2e-25	NADH dehydrogenase 2-like ORF 260	MDP0000358827	6e-12	7.74	8.23	7.15	7.44	6.58	6.05	7.03		7.12	6.92	6.97	6.92	7.51	7.31	6.96	6.57	6.63	7.04	7.21	7.2	7.05	7.98	6.6	6.62	6.61	6.67	6.48	7.03	7.2	6.71	6.96	6.91	7.07	7.69	7.23	7.14	7.11	7	7.31	6.16	7.09	7.06	6.76
226	APPLE0F000019733	At4g11010	3e-05	nucleoside diphosphate kinase 3, mitochondrial (NDK3) identical to Nucleoside diphosphate kinase III, mitochondrial precursor (NDK III) (NDP kinase III) (NDPK III) (SP:O49203) [Arabidopsis thaliana]; contains Pfam PF00334 : Nucleoside diph	MDP0000169163	1e-102	9.05	9.42	8.7	8.62	8.03	7.72	8.16		8.85	9.06	9.18	9.63	10.07	9.72	9.81	9.78	9.63	8.84	10.02	9.89	10.88	7.88	10.14	8.72	9.09	10.22	8.97	9.13	9.02	9.26	8.32	10.13	9	9.67	8.81	9.29	10.05	9.75	9.09	8.75	9.81	9.07	9.17
227	APPLE0F000022228	At3g27230	7e-10	expressed protein	MDP0000491428	9e-33	6.81	7.29	6.15	5.57	4.97	5.1	5.67		7.33	7.64	7.3	7.63	7.94	7.53	8.2	8.03	8.02	7.61	7.72	7.91	8.21	7.51	7.86	7.8	7.91	8.09	7.6	7.75	7.91	7.81	7.88	7.91	7.59	8.04	7.82	7.81	8.2	7.71	7.67	7.43	7.95	7.78	7.93
228	APPLE0F000028234	gb|AAL35979|AF104392_1	2e-05	extensin-like protein [Cucumis sativus]	MDP0000921319	2e-73	6.39	6.93	5.57	5.4	4.45	5.25	5.32		7.98	8.62	8.34	8.08	8.56	8.59	8.46	8.65	9.2	8.59	8.31	8.53	8.79	8.62	8.68	8.73	8.62	8.69	8.58	8.61	8.71	8.66	8.58	8.72	8.51	9.01	8.65	8.42	8.92	8.46	8.47	8.3	8.63	8.69	8.49
229	APPLE0F000016699	At1g69545	9e-11	leucine-rich repeat family protein contains Pfam PF00560: Leucine Rich Repeat domains; similar to disease resistance protein RPP1-WsA (GI:3860163)[Arabidopsis thaliana]	MDP0000555793	1e-136	7.98	8.21	7.55	7.73	7.06	6.53	7.36		7.37	7.97	8.54	8.45	8.78	8.77	7.24	8.82	8.84	6.85	8.41	7.25	8.41	8.63	8.48	7.85	8.24	9.87	8.63	9.03	8.86	8.16	8.66	8.41	9.15	8.16	7.55	9.6	8.31	8.87	8.68	7.58	7.04	8.71	8.17
230	APPLE0F000021251	At2g34430	5e-27	chlorophyll A-B binding protein / LHCII type I (LHB1B1) identical to photosystem II type I chlorophyll a/b binding protein [Arabidopsis thaliana] GI:16366	MDP0000875642	7e-86	11.4	11.48	10.84	10.87	10.28	9.94	10.82		12.7	12.91	13.19	12.71	14.09	13.48	12.82	12.65	13.51	13.38	13.56	12.96	12.81	12.67	12.91	13.16	12.7	12.68	12.78	13.13	13.37	13.17	12.4	13.53	12.56	12.75	12.94	12.68	13.33	12.5	12.93	12.52	12.45	13.19	13.16
231	APPLE0F000015821	At4g35090	4e-16	catalase 2 identical to catalase 2 SP:P25819, GI:17865693 from [Arabidopsis thaliana]	MDP0000147628	9e-50	8.71	8.9	7.14	6.71	6.02	5.71	7.211		12.34	11.84	12.22	12.25	13	12.43	12.25	12.44	12.21	12	12.98	12.74	12.38	11.94	12.5	12.11	12.01	12.5	12.49	11.99	12.54	12.36	11.93	12.55	12.68	12.54	12.28	12.65	12.32	12.25	12.27	12.01	12.45	12.29	12.12
232	APPLE0FR00071706	No Hits Found		NAD(P)-binding domain, NmrA-like family	MDP0000618683	3e-08	7.27	7.84	6.81	7	6.39	5.85	6.675		6.97	7.4	7.28	7.01	7.26	7.29	7.33	7.33	7.47	7.21	6.94	7.62	7.58	7.67	7.38	7.29	7.36	7.15	7	7.15	7.06	7.32	7.38	7.62	7.21	7.42	7.26	7.16	7.2	7.15	6.71	7.15	7.29	7.4	7.29
233	APPLE0FR00072001	No Hits Found					10.76	11.65	10.44	10.62	9.55	8.78	9.953		7.29	7.73	8.01	7.03	7.44	7.08	7.74	7.92	7.63	7.91	7.12	7.5	7.37	7.72	7.57	7.55	7.61	7.54	7.63	7.44	7.15	7.12	7.55	6.83	7.56	7.58	7.61	7.47	7.78	8.24	7.03	7.82	7.39	7.76	7.69
234	APPLE0F000027262	At3g52180	2e-37	protein tyrosine phosphatase/kinase interaction sequence protein (PTPKIS1) identical to PTPKIS1 protein [Arabidopsis thaliana] GI:11595504; contains Pfam profile PF00782: Dual specificity phosphatase, catalytic domain	MDP0000255570	1e-58	6.38	6.19	5.59	5.31	4.94	4.66	5.307		7.32	7.53	7.71	7.29	7.73	7.54	7.69	7.6	7.85	8.04	7.52	7.41	7.43	7.54	7.4	7.38	7.59	7.17	7.74	7.59	7.37	7.3	7.52	7.2	7.67	7.15	7.08	7.67	7.78	7.7	7.27	7.78	7.04	7.75	7.73
235	APPLE0FR00065184	No Hits Found		DNA-directed RNA polymerase activity	MDP0000416255	5e-35	10.7	11.55	10.74	10.01	10.14	9.02	10.09		8.09	7.5	8.25	8.52	8.27	8.17	8.55	7.91	7.88	7.41	8.1	8.67	8.5	7.53	7.89	7.75	7.98	8.48	7.71	7.43	8.03	7.76	7.85	8.44	7.81	8.02	7.93	8.38	8.88	7.85	7.71	7.75	7.92	7.65	8.05
236	APPLE0F000022030	At5g14670	3e-26	ADP-ribosylation factor, putative similar to ADP-ribosylation factor DcARF1 (GI:965483) [Daucus carota].	MDP0000209144	1e-78	9.27	9.5	8.94	8.19	8.11	8.06	8.57		10.76	11.64	11.2	11.45	11.8	11.66	11.41	11.36	11.66	11.44	11.71	11.73	12.15	11.04	11.45	10.85	11.29	12.01	11.3	11.87	11.49	11.65	11.19	11.78	10.91	11.52	11.27	11.54	12.03	11.34	11.18	10.97	11.62	10.99	11.24
237	APPLE0F000020245	At3g25920	4e-21	50S ribosomal protein L15, chloroplast (CL15) identical to GB:P25873 from [Arabidopsis thaliana]	MDP0000736369	2e-86	5.78	6.59	4.77	5.05	3.83	4.43	4.851		9.26	10.03	9.33	10.37	10.49	10.08	10.34	10.68	10.28	9.8	10.59	10.78	10.93	9.56	10.3	8.96	9.51	10.69	9.75	9.95	9.38	9.71	9.79	10.32	9.31	10.45	9.83	10.34	10.27	10.03	9.51	9.59	10.52	9.56	10.17
238	APPLE0F000061603	At1g27450	2e-19	adenine phosphoribosyltransferase 1 (APT1) nearly identical to SP|P31166 Adenine phosphoribosyltransferase 1 (EC 2.4.2.7) (APRT) {Arabidopsis thaliana}	MDP0000197456	5e-58	6.38	6.9	5.84	5.75	4.68	4.98	5.74		8.3	9.37	9.03	9.42	9.61	9.19	9.25	9.68	9.83	9.43	9.22	9.79	10.29	8.94	9.52	8.56	8.87	9.78	8.92	9.17	8.91	8.98	8.73	9.36	8.8	9.39	8.91	9.17	9.77	9.35	8.76	9.02	9.6	9.12	9.23
239	APPLE0F000017044	At3g27200	9e-14	plastocyanin-like domain-containing protein contains similarity to uclacyanin I GI:3399767 GB:AAC32038 from [Arabidopsis thaliana]	MDP0000197775	1e-166	8.58	9.26	7.59	7.05	6.11	6.55	7.362		11.3	11.87	11.56	11.94	11.83	11.9	12.04	12.04	12.01	12.35	12.17	12.14	12.67	11.56	12.39	11.43	11.36	12.44	11.64	11.81	11.86	12.05	11.63	11.98	11.05	12.07	11.88	12.15	11.99	12.03	12.09	11.24	12.03	11.44	11.6
240	APPLE0FR00077445	No Hits Found		GTP-binding domain, HSR1-related domain	MDP0000513735	5e-19	8.21	8.43	7.54	7.51	7	6.74	7.29		6.86	7.42	7.31	7.55	6.87	7.22	7.47	7.7	7.48	7.57	7.42	7.54	7.82	7.75	6.86	7.75	7.59	6.85	6.92	6.97	6.98	7.19	7.77	7.46	7.07	7.17	7.32	7.41	7.28	7.56	7.78	7.36	7.44	7.59	7.46
241	APPLE0FR00069028	ref|NP_078830|	0.96	piggyBac transposable element derived 5 [Homo sapiens]	MDP0000322873	1e-101	7.98	8.1	7.81	7.35	6.53	4.91	6.66		6.43	6.46	6.74	6.66	7.17	6.74	6.79	6.6	7.22	6.79	6.85	6.83	6.66	6.52	6.66	6.57	6.95	6.83	6.55	6.71	7.21	6.86	6.99	6.94	7.14	6.73	6.9	6.54	6.87	6.66	7.14	6.71	6.54	6.58	6.51
242	APPLE0FR00044896	gb|AAL82540|	3e-17	EP-repeat protein precursor [Glossina palpalis palpalis]	MDP0000211017	1e-124	7.77	7.9	6.43	6.5	5.17	5.44	6.4		7.79	7.54	7.51	7.28	7.14	7.38	7.36	7.6	7.22	7.63	7.22	7.36	7.32	7.43	7.05	7.3	7.21	6.96	7.14	7.02	6.95	7.29	7.21	7	7.37	7.18	7.27	7.65	7.25	7.21	7.64	7.24	7.5	7.84	7.19
243	APPLE0F000022046	At4g14716	3e-17	iron-deficiency-responsive protein, putative strong similarity to iron-deficiency induced gene [Hordeum vulgare] GI:14522834; contains Pfam profile PF03079: ARD/ARD' family	MDP0000319910	1e-52	6.88	6.76	6.15	5.88	5.22	4.95	5.65		7.67	7.87	7.94	8.04	8.47	8.14	8.19	8.29	8.25	7.85	8.14	8.53	8.72	7.78	8.61	7.62	7.9	8.75	7.94	7.84	7.9	7.95	7.91	8.38	7.59	8.33	7.79	8.03	8.43	8.15	7.75	7.97	8.45	7.92	8
244	APPLE0FR00048779	gb|AAP06824|	0.29	unknown protein [Arabidopsis thaliana] gb|AAP04171.1| unknown protein [Arabidopsis thaliana] gb|AAL15206.1| unknown protein [Arabidopsis thaliana] gb|AAK59532.1| unknown protein [Arabidopsis thaliana] ref|NP_566456.3| expressed protein [Arabidopsis thalia	MDP0000282096	7e-41	9.14	9.58	8.94	8.87	8.23	7.55	8.52		10.01	10.36	10.78	10.12	10.39	10.35	10.22	10.21	10.39	10.43	9.91	10.06	10.27	10.38	10	10.02	10.19	10.3	10.76	10.41	10.07	10.27	10.47	10.42	10	10.08	10.08	10.17	10.65	10.56	10.18	10.56	10.18	10.67	10.34
245	APPLE0F000025913	At5g09920	8e-20	RNA polymerase II 15.9 kDa subunit (RPB15.9) identical to 15.9 kDa subunit of RNA polymerase II GI:2760362 from [Arabidopsis thaliana]	MDP0000342635	2e-67	6.98	7.04	6.94	6.57	6.15	5.91	6.363		7.66	7.42	7.69	7.41	7.87	7.63	7.63	7.65	8.01	7.85	7.29	7.64	7.49	7.58	7.56	7.42	7.45	7.52	7.69	7.28	7.38	7.65	7.67	7.56	7.46	7.31	7.42	8.21	7.52	7.46	7.14	8.02	7.64	7.76	7.59
246	APPLE0F000058198	At3g05590	1e-14	60S ribosomal protein L18 (RPL18B) similar to GB:P42791	MDP0000231958	5e-58	9.18	9.45	8.47	8.27	7.6	7.72	8.21		11.86	12.45	12.29	12.48	12.29	12.74	12.01	12.36	12.86	12.74	12.46	12.4	12.8	11.81	12.63	11.84	11.71	12.67	12.32	13.03	12.44	12.37	12.2	12.26	12.09	12.81	12.1	12.61	12.76	12.26	12.36	11.8	12.62	12.44	12.5
247	APPLE0F000016901	At5g01650	1e-38	macrophage migration inhibitory factor family protein / MIF family protein contains pfam profile: PF001187 Macrophage migration inhibitory factor	MDP0000153733	1e-117	6.85	7.42	6.54	6.7	5.11	5.16	6.134		8.42	9.79	9.63	9.01	8.57	8.47	9.24	9.69	8.76	9.76	8.32	9.05	8.78	9.88	8.39	9.04	8.59	8.7	9.02	8.47	8.41	8.54	9.52	8.48	8.42	8.66	8.7	8.92	8.78	9.25	8.54	9.03	8.8	9.13	9
248	APPLE0FR00046695	No Hits Found		nucleoside-triphosphatase activity	MDP0000781519	0.0004	6.42	6.83	6.59	6.54	5.43	4.89	5.681		6.63	6.97	6.93	6.77	6.47	7	6.85	7.07	7.06	7.15	6.7	6.67	6.93	7.33	6.69	7.19	7.18	6.78	6.68	7.5	6.99	7.16	6.95	7.04	7.29	7.05	7.17	7.12	6.57	7.04	7.27	7.24	6.95	7.12	7.05
249	APPLE0FR00071419	No Hits Found		DEAD-like helicase	MDP0000304203	1e-20	6.62	6.55	6.1	6.16	4.88	4.3	5.491		7.46	7.85	8.1	7.66	7.61	7.2	7.73	7.95	7.94	8.04	7.56	7.42	7.41	7.89	7.52	7.77	7.7	7.33	7.84	7.42	7.46	7.25	8.07	7.03	7.75	7.28	7.35	7.34	7.54	7.59	7.6	7.71	7.61	7.8	7.95
250	APPLE0F000019494	At1g19180	6e-08	expressed protein	MDP0000187921	8e-81	10.67	10.61	9.85	9.87	9.35	9.16	9.77		8.86	8.83	8.79	9.28	9.39	9.08	9.73	9	9.18	9.42	9.2	9.68	10.1	8.44	9.63	9.14	8.88	10.25	9.09	9.09	9.24	9.64	8.99	9.96	9.16	9.3	9.18	9.1	9.87	9.52	9.56	8.83	9.78	8.93	9.08
251	APPLE0FR00071823	No Hits Found		Retrotransposon gag protein domain	MDP0000494213	1e-100	9.37	9.96	9.05	9.4	8.91	7.95	8.634		7.41	7.76	7.92	8.07	7.54	7.41	7.86	8.3	7.99	7.92	7.76	8.2	8.26	7.42	7.81	7.59	7.87	7.88	7.89	7.12	7.16	7.52	7.76	8.09	7.48	7.78	7.85	7.73	7.63	7.8	7.58	8.21	7.63	7.74	8.08
252	APPLE0FR00064777	No Hits Found		unknown function	MDP0000354372	2e-93	4.71	5.41	4.59	3.93	3.79	3.7	4.04		8.33	9.22	9.53	9.3	8.81	8.39	9.3	9.73	8.82	9.56	8.21	9.2	8.91	9.08	8.63	8.97	8.87	8.85	8.81	8.71	8.58	8.26	9.4	8.86	8.61	9.06	8.74	8.79	8.88	9.03	9.39	9.22	8.53	8.87	9.03
253	APPLE0FR00029013	No Hits Found		protein serine/threonine kinase activity	MDP0000303074	1e-37	7.88	7.44	6.67	6.96	5.7	5.78	6.51		7.84	7.3	7.82	9.58	8.23	7.79	7.68	7.77	8.09	7.35	9.29	8.2	7.8	7.58	8.66	7.92	7.78	7.4	7.95	8.8	7.61	7.8	7.95	7.71	7.62	7.97	7.91	8.22	7.73	7.6	7.82	8.64	8.36	7.89	8.34
254	APPLE0F000017774	At5g13930	7e-25	chalcone synthase / naringenin-chalcone synthase identical to SP|P13114	MDP0000575740	1e-107	12.51	12.4	11.84	11.83	11.26	10.64	11.601		12.54	12.68	12.05	12.54	14.39	13.95	13.25	12.6	14.01	13	13.57	12.29	12.88	11.88	13.72	14	14.04	12.87	13.47	13.01	14.64	13.65	11.46	13.17	14.87	12.77	12.65	12.08	13.49	13.09	13.74	12.94	12.91	13.42	12.88
255	APPLE0F000024585	At1g27150	7e-38	expressed protein	MDP0000205158	1e-130	8.36	8.75	7.92	7.21	6.71	6.04	7.54		7.56	6.68	7	6.84	6.57	7.38	6.8	6.99	6.65	7.03	7.42	7.09	7.03	7.19	7.16	6.86	6.79	6.86	6.59	7.39	7.2	6.97	7.07	6.8	7.08	6.76	6.98	7.2	7.03	6.93	7.58	6.66	7.22	7.08	6.94
256	APPLE0FR00042276	ref|XP_218115|	0.45	similar to vomeronasal 2, receptor, 9; vomeronasal organ family 2, receptor, 9 [Mus musculus] [Rattus norvegicus]	MDP0000236223	4e-80	8.38	8.53	7.14	6.98	5.99	6.16	6.66		10.01	10.11	9.84	10.11	9.7	10.11	10.01	10.17	10.17	10.21	10.45	10.2	10.41	10.05	10.4	9.95	10.14	10.29	9.98	10.31	9.8	10.18	10.12	10.1	10.17	10.28	10.1	10.33	9.78	10.32	9.75	9.77	10.28	9.91	10.12
257	APPLE0F000021433	At2g40890	1e-63	cytochrome P450 98A3, putative (CYP98A3) identical to Cytochrome P450 98A3 (SP|O22203) [Arabidopsis thaliana]; similar to gi:17978651 from Pinus taeda	MDP0000466557	0	6.8	7.04	6.19	5.86	5.46	4.9	5.9		8.93	8.37	8.47	9.02	8.87	9.02	9.16	9.01	8.5	8.77	9.21	9.51	9.67	8.11	9.19	8.32	8.61	9.52	8.63	8.65	8.73	8.92	8.15	8.95	8.57	9.04	8.82	8.94	9.02	8.79	9.08	8.81	9.03	8.67	8.3
258	APPLE00R00062201	gb|AAF11800|AE002057_8	2e-05	hypothetical protein [Deinococcus radiodurans]	MDP0000053760	1e-29	7.45	7.53	6.12	6.8	5.93	5.7	6.385		7.86	8.2	8.44	7.75	7.78	7.84	8.02	8.02	7.98	8.01	7.96	7.67	7.53	8.61	7.41	8.23	8.08	7.88	8.11	7.71	7.52	7.6	8.6	7.61	7.89	7.65	7.91	7.61	7.62	7.94	7.61	8.18	7.79	8.09	8.21
259	APPLE0F000022574	At3g02230	2e-18	reversibly glycosylated polypeptide-1 (RGP1) identical to reversibly glycosylated polypeptide-1 (AtRGP) [Arabidopsis thaliana] GI:2317729	MDP0000174584	9e-56	12.08	12.2	11.63	11.15	10.83	10.57	11.16		12.29	12.51	13.07	12.23	13.11	13.19	12.4	12.27	13.47	12.63	12.42	11.7	12.06	12.64	12.47	13.46	13.6	11.89	13.71	13.42	13.38	13.21	12.63	12.78	13.73	12.42	12.65	11.89	12.79	12.83	12.87	12.95	12.57	13.57	13.11
260	APPLE0F000015537	At3g61580	3e-43	delta-8 sphingolipid desaturase (SLD1) identical to delta-8 sphingolipid desaturase GI:3819710 from [Arabidopsis thaliana]; contains Pfam profile PF00487: Fatty acid desaturase; contains Pfam profile PF00173: Heme/Steroid binding domain	MDP0000231050	0	5.01	5.25	4.92	4.34	4.15	3.8	4.362		6.77	7.57	7.34	7.34	7.59	7.4	7.59	7.4	8.08	7.13	7.67	7.18	7.49	7.78	7.71	7.32	7.59	7.42	7.71	7.46	7.48	7.22	7.06	7.38	8.1	7.37	7.05	6.81	7.58	7.54	6.96	7.33	7.34	7.36	7.54
261	APPLE0F000028523	gb|AAO37646|	6e-09	NBS-LRR resistance protein RGH2 [Manihot esculenta]	MDP0000151683	1e-111	8.01	8.28	7.47	6.97	6.39	6.03	7.14		7.89	8.29	8.04	8.04	7.94	7.95	7.81	7.77	7.73	8.35	8.15	7.69	7.86	8.62	8.65	8.01	7.79	8.06	8.25	8.07	8.2	7.81	8.29	7.97	8.04	7.91	7.81	8.23	8.03	8.62	7.95	8.1	7.89	7.75	8.18
262	APPLE0F000016048	At1g21080	3e-11	DNAJ heat shock N-terminal domain-containing protein similar to SP|P39101 CAJ1 protein [Saccharomyces cerevisiae]; contains Pfam profile PF00226 DnaJ domain;	MDP0000311272	1e-47	5.76	5.8	5.02	4.91	4.94	4.54	5.074		8.05	8.97	8.56	8.2	8.22	8.06	8.21	8.52	8.24	8.23	8.05	8.16	8.24	9.2	8.13	8.23	8.14	8.61	8.2	8.09	7.97	8.35	8.15	8.39	7.93	8.21	8.09	8.36	8.62	8.27	8.12	8.21	8.32	8.05	8.02
263	APPLE0F000026144	At5g60660	1e-20	major intrinsic family protein / MIP family protein similar to mipC protein GI:1657948 from [Mesembryanthemum crystallinum]	MDP0000737202	1e-73	8.39	9.15	7.83	6.9	6.7	6.26	7.465		11.96	12.48	12.23	12.3	12.35	12.63	12.39	12.4	12.6	12.39	12.38	12.68	12.71	11.89	12.78	12.19	11.97	12.83	12.09	12.82	12.41	12.67	12.04	12.64	11.78	12.49	12.46	12.33	12.33	12.3	12.42	12.29	12.87	12.15	12.39
264	APPLE00R00016591	At1g03600	6e-13	photosystem II family protein similar to SP:P74367 {Synechocystis sp.}; similar to ESTs emb|Z27038, gb|AA451546, emb|Z29876, gb|T45359 and gb|R90316	MDP0000899206	3e-40	9.46	9.64	9.02	9.74	8.54	7.81	8.698		10.98	9.12	8.74	10.23	9.88	11.62	12.2	12.12	11.42	9.57	9.89	12.6	12.54	11.16	8.93	10.31	10.48	10.2	8.28	8.49	10.95	11.34	11.36	11.97	10.26	12.14	11.14	11.79	11.92	11.57	10.9	8.54	11.67	10.17	11.78
265	APPLE0F000049504	gb|AAB51241|	9e-08	auxin-binding protein [Prunus persica] sp|O04012|ABPB_PRUPE Auxin-binding protein ABP19b precursor	MDP0000397306	3e-52	8.36	8.4	7.6	7.35	6.89	6.66	7.41		13.58	13.49	13.8	13.75	14.05	13.99	13.81	13.59	13.86	13.59	13.84	13.3	13.51	13.73	13.31	13.6	13.44	13.73	14.16	13.89	13.5	13.64	13.64	13.94	13.44	13.6	13.46	13.31	13.92	13.77	13.43	13.7	13.67	13.43	14.02
266	APPLE0F000016873	At5g56170	1e-25	expressed protein contains similarity to GPI-anchored protein	MDP0000135455	1e-110	6.84	6.91	6.24	5.75	5.4	5.13	5.665		6.96	6.73	6.71	7.5	7.28	7.11	7.36	6.78	7.75	7.42	7.63	6.83	7.98	6.99	7.77	7.5	7.39	7.51	7.16	7.76	7.08	7.43	7.33	7	7.99	7.1	7.41	7.88	7.57	6.91	6.55	6.72	7.38	7.14	7.2
267	APPLE0FR00079771	No Hits Found		RNA-directed DNA polymerase activity	MDP0000442147	3e-13	6.98	7.38	6.7	6.08	6.34	5.78	6.23		6.93	7.15	6.75	6.81	6.85	7.14	6.86	6.95	6.65	6.96	6.95	6.9	7.01	6.74	6.67	6.47	7.06	7.47	6.74	7.06	6.9	6.83	6.47	7.33	7.29	6.58	6.71	7.14	6.91	6.64	7.07	6.97	7.05	6.81	6.68
268	APPLE0F000025559	At4g33250	2e-24	eukaryotic translation initiation factor 3 subunit 11 / eIF-3 p25 / eIF3k (TIF3K1) identical to Swiss-Prot:Q9SZA3 eukaryotic translation initiation factor 3 subunit 11 (eIF-3 p25) (eIF3k) [Arabidopsis thaliana]; identical to cDNA initiation f	MDP0000571038	1e-144	4.89	5.07	4.34	4.41	4.02	4	4.306		8	8.76	8.82	8.67	8.41	8.6	8.56	8.95	8.71	8.57	8.59	8.76	8.86	8.62	8.88	8.45	8.85	8.78	8.87	8.53	8.62	8.72	8.43	8.6	8.42	8.55	8.57	8.94	8.46	8.86	8.28	8.62	8.86	8.63	8.71
269	APPLE00R00062069	dbj|BAA29291|	3e-12	235aa long hypothetical protein [Pyrococcus horikoshii]	MDP0000376384	4e-51	6.06	6.51	5.2	5.53	4.13	3.47	4.97		6.9	7.33	7.12	7.27	6.99	7.3	7.56	7.49	7.17	7.24	7.21	7.27	7.44	7.22	7.09	7.18	7.15	7.27	6.99	6.86	7.16	7.41	7.06	7.24	7.37	7.48	7.51	7.3	7.16	7.6	7.4	7.43	7.14	7.51	7.43
270	APPLE0FR00077538	No Hits Found		RNA-dependent DNA polymerase domain	MDP0000616442	2e-71	5.53	6.03	5.02	4.58	5.4	4.76	4.88		6.94	7.03	7.49	7.17	7.13	6.8	7.57	7.36	7.04	7.18	6.66	7.02	7.15	7.33	7	6.98	7.16	6.96	7.01	7.45	7.41	7.2	7.19	7.14	7.29	7.35	7.16	7.25	7.37	6.99	7.33	7.58	7.23	7.01	7.36
271	APPLE0F000026702	At5g19440	3e-27	cinnamyl-alcohol dehydrogenase, putative (CAD) similar to cinnamyl-alcohol dehydrogenase, Eucalyptus gunnii [GI:1143445], apple tree, PIR:T16995	MDP0000174059	1e-140	7.12	7.17	6.51	6.59	5.9	6.02	6.25		10.28	8.02	8.54	10.33	10.02	10.04	10.38	8.44	9.99	9.93	10.37	9.77	10.39	10.2	10.15	10.07	7.61	9.09	10.03	10.61	10.17	8.22	7.97	9.04	8.61	9.03	10.19	7.67	8.15	10.43	8.5	10.41	8.16	7.35	9.83
272	APPLE0F000057358	At2g42840	4e-06	protodermal factor 1 (PDF1) identical to protodermal factor 1 [Arabidopsis thaliana] gi|4929130|gb|AAD33869	MDP0000281264	3e-90	11.73	11.95	11.08	10.82	10.63	10.56	11.047		11.4	11.81	11.44	12.04	10.88	11.62	11.61	12.03	11.88	11.8	12.07	12.3	11.85	11.75	12.54	12.11	12.38	12.1	11.86	12.32	11.89	12.3	11.7	11.74	10.67	12.44	12.19	12.36	11.49	12.1	11.76	11.83	12.19	11.86	11.96
273	APPLE0F000018447	At3g50590	6e-31	transducin family protein / WD-40 repeat family protein contains 3 WD-40 repeats (PF00400); some similarity to s-tomosyn isoform (GI:4689231)[Rattus norvegicus]; contains non-consensus AT-AC splice sites at intron 18	MDP0000294816	8e-92	4.69	4.97	4.43	4.68	3.85	3.84	4.11		6.82	7.43	7.22	7.08	6.48	7.25	7.34	7.26	7.37	7.67	6.81	6.83	7.16	7.29	7.06	7.17	7.09	6.86	6.97	7.13	6.43	7.26	7.43	6.6	6.89	6.44	7.02	6.81	7.04	7.58	6.79	7.02	7.04	7.28	7.44
274	APPLE0FR00081228	No Hits Found					9.15	9.17	8.44	8.78	7.32	6.31	7.847		8.08	8.44	8.03	8.66	8.78	8.78	8.63	8.58	8.97	8.58	8.9	8.98	8.65	8.17	9.22	8.52	8.79	9.27	8.48	8.89	8.57	8.7	8.33	8.55	9.01	9.04	8.62	8.89	8.43	8.48	8.73	8.4	8.83	8.55	8.74
275	APPLE0F000059562	At1g08110	1e-33	lactoylglutathione lyase, putative / glyoxalase I, putative similar to lactoylglutathione lyase SP:O04885 from [Brassica juncea]	MDP0000825994	1e-157	7.29	7.32	6.97	7.02	5.64	5.9	6.48		8.03	8.33	8.24	7.96	8.17	8.06	8.02	8.3	8.15	8.07	7.77	8.01	8.51	8.07	8.39	7.82	7.92	7.82	8.01	7.92	7.91	8.18	7.78	8.17	7.79	7.88	7.95	7.8	8.18	7.97	8.08	8.14	7.98	7.99	8.13
276	APPLE0F000017431	At3g54890	5e-17	chlorophyll A-B binding protein / LHCI type I (CAB) identical to chlorophyll A/B-binding protein [Arabidopsis thaliana] GI:16207; contains Pfam profile: PF00504 chlorophyll A-B binding protein	MDP0000151095	1e-117	12.45	12.43	11.67	12.03	11.53	11.28	11.845		13.47	13.4	13.55	13.33	14.47	13.6	13.08	13.21	13.24	13.56	13.3	12.98	13.37	13.69	12.74	13.16	12.93	12.91	13.6	13.53	13.14	13.58	13.13	13.68	12.8	13.28	12.85	12.96	13.4	12.94	13.59	13.03	13.25	13.28	13.47
277	APPLE0F000021926	At5g13450	8e-10	ATP synthase delta chain, mitochondrial, putative / H(+)-transporting two-sector ATPase, delta (OSCP) subunit, putative identical to SP|Q96251; similar to SP|P22778 ATP synthase delta chain, mitochondrial precursor (EC 3.6.3.14) (Oligomyci	MDP0000296109	4e-80	10.09	10.08	9.79	9.47	9.36	8.99	9.49		7.07	7.57	6.96	7.55	8.23	8.1	7.92	7.69	8.06	7.13	7.98	7.76	8.44	7.14	8.24	7.33	7.67	8.31	7.57	7.4	7.82	7.3	7.13	8.07	7.66	7.95	7.67	7.68	8.06	7.96	7.24	7.68	7.69	7.85	7.64
278	APPLE0F000006765	At2g21250	1e-120	mannose 6-phosphate reductase (NADPH-dependent), putative 6-phosphate reductase [Apium graveolens][GI:1835701], NADP-dependent D-sorbitol-6-phosphate dehydrogenase [Malus domestica][SP|P28475]	MDP0000251531	0	8.73	8.59	7.22	9.33	6.82	6.47	8		12.53	11.38	11.99	11.19	12.71	12.55	12.09	10.3	11.51	11.93	11.57	11.19	11.45	12.59	9.76	10.11	10.37	10.7	11.93	10.78	11.72	11.29	10.29	12.05	9.63	10.75	10.6	10.23	12.63	10.13	10.49	12.14	10.76	10.16	12.1
279	APPLE0F000019355	At2g48020	1e-33	sugar transporter, putative similar to ERD6 protein {Arabidopsis thaliana} GI:3123712, sugar-porter family proteins 1 and 2 [Arabidopsis thaliana] GI:14585699, GI:14585701; contains Pfam profile PF00083: major facilitator superfamily prote	MDP0000325761	1e-136	7.24	6.98	7.1	6.18	5.62	5.29	6.18		7.68	7.41	7.14	7.35	7.78	7.58	7.27	7.29	7.48	6.96	7.72	7.59	7.46	7.25	7.75	7.28	7.47	7.91	7.7	7.83	7.77	7.69	7.23	7.46	7.21	7.37	7.48	7.64	8.11	7.41	7.59	7.06	7.67	7.38	7.3
280	APPLE0F000015847	At2g34430	5e-31	chlorophyll A-B binding protein / LHCII type I (LHB1B1) identical to photosystem II type I chlorophyll a/b binding protein [Arabidopsis thaliana] GI:16366	MDP0000656154	1e-127	9.54	10.02	8.61	8.92	7.9	7.82	8.879		13.74	13.78	14.01	13.49	14.54	14.22	13.8	13.66	14.03	14.32	14.04	13.63	13.88	13.81	13.73	13.8	13.39	13.42	14.05	14.03	13.52	13.88	13.73	14.1	13.08	13.38	13.54	13.47	14.01	13.58	13.71	13.78	13.52	13.83	13.98
281	APPLE0F000022347	At5g01950	3e-30	leucine-rich repeat transmembrane protein kinase, putative receptor protein kinases	MDP0000439417	4e-84	8.07	8.2	7.07	7.8	5.84	5.12	7.13		7.9	7.82	7.36	7.38	7.28	7.32	7.42	7.54	7.21	7.24	7.05	7.25	6.99	7.87	7.33	7.08	7.66	7.1	7.59	7.52	6.9	6.86	7.36	7.06	7.29	7.24	7.97	7.79	7.44	7.23	7.09	7.94	7.33	7.22	7.1
282	APPLE0FR00064629	No Hits Found		unknown function	MDP0000358353	3e-48	5.87	6.4	5.33	4.62	4.2	4.17	4.63		6.84	7.27	6.94	7.48	7.72	7.42	7.54	7.57	7.6	7.43	7.48	8.46	7.85	7.01	7.32	7.25	7.48	7.72	6.82	7.63	7.67	7.19	6.87	7.47	7.82	7.48	7.08	7.58	7.17	7.09	7.43	7.53	7.28	7.41	7.18
283	APPLE0F000024119	At3g26710	3e-05	expressed protein	MDP0000276122	8e-66	6.74	6.81	6.04	6.62	5.51	5.86	6.11		8.15	8.65	8.54	8.37	8.26	8.25	8.78	8.77	8.58	8.75	8.58	8.54	8.57	8.66	8.5	8.2	8.51	8.49	8.51	8.39	8.02	8.48	8.6	8.49	8.19	8.64	8.14	8.15	8.7	8.67	7.69	8.62	8.53	8.41	8.77
284	APPLE0F000022503	At5g45775	1e-62	60S ribosomal protein L11 (RPL11D)	MDP0000455294	0	6.89	7.5	6.21	5.24	4.68	4.52	5.75		7.43	7.41	7.74	7.72	7.72	7.73	7.56	7.88	7.71	7.69	7.93	7.4	8.38	6.91	8.07	7.04	7.32	8.62	7.18	7.66	7.73	7.65	7.13	8.17	7.33	8.2	7.81	7.73	8.11	7.56	7.98	7.58	8.27	7.39	7.63
285	APPLE0F000024341	At5g10840	6e-08	endomembrane protein 70, putative TM4 family;	MDP0000235045	1e-59	7.83	8.46	7.14	7.43	6.35	6.76	6.91		7.9	8.08	8.35	7.64	7.92	7.85	8.32	8.2	8.15	8.2	7.62	7.85	7.69	8.14	7.64	8.29	8.35	7.83	7.99	8.06	7.9	7.93	8.3	7.74	8.64	7.75	7.77	7.71	7.49	8.15	7.72	8.21	7.91	8.27	8.01
286	APPLE0F000023228	At1g47640	2e-15	expressed protein similar to seven transmembrane domain protein GI:3550427 from [Homo sapiens]	MDP0000340082	4e-58	5.18	5.69	5.01	4.51	4.08	3.61	4.558		7.48	7.52	7.2	8.01	8.02	7.87	7.63	7.7	7.61	7.56	7.53	8.12	7.95	7.07	7.73	7.02	7.7	8.5	7.09	7.83	7.79	7.32	7.22	7.71	7.54	7.96	7.71	7.67	7.84	7.87	7.47	7.49	7.97	7.73	7.38
287	APPLE0F000061371	At5g20620	1e-112	polyubiquitin (UBQ4) identical to GI:17677	MDP0000646524	1e-158	9.18	9.39	8.28	8.16	7.81	7.73	8.09		12.67	12.85	12.74	12.87	12.62	12.74	12.33	12.74	12.66	12.29	13.01	13.17	13	13.09	12.75	12.21	11.96	13.32	12.79	12.96	12.66	13.08	12.93	12.96	12.41	13.14	12.69	13.11	12.9	12.43	12.46	12.69	13.15	12.66	12.27
288	APPLE0F000027585	At3g10985	5e-13	wound-responsive protein-related similar to SP|P20144 Wound-induced protein 1 {Solanum tuberosum}	MDP0000690541	1e-126	10.05	10.28	9.47	8.89	8.95	8.98	9.411		10.99	11.1	11.43	10.71	11.26	11.21	11.13	10.95	11.43	11.29	11.29	10.63	10.7	11.31	10.81	11.95	12.04	11.18	11.48	11.68	11.56	11.75	11.16	11.67	11.16	11.47	11.28	10.83	11.54	11.06	11.72	11.12	11.06	11.27	11.59
289	APPLE0FR00043536	No Hits Found		IMP cyclohydrolase activity	MDP0000197905	0.005	7.46	7.36	7.13	6.63	5.75	5.21	6.43		7.43	7.58	7.56	7.41	7.43	7.38	7.59	7.69	7.59	7.93	7.26	7.21	7.51	7.47	7.54	7.36	7.57	7.44	7.52	7.47	6.9	7.21	7.48	8.17	7.47	7.04	7.44	7.82	7.09	7.56	7.37	7.42	7.46	7.59	7.29
290	APPLE0FR00035019	No Hits Found		Nucleotide-binding, RNP-1 domain, RNA recognition motif	MDP0000381936	0.02	5.52	5.8	5.58	4.92	4.4	3.34	4.82		6.6	6.62	6.33	6.34	6.8	7.14	6.71	6.91	6.71	6.75	7.35	6.93	6.86	6.44	7.13	6.77	6.94	6.78	6.43	7	6.44	6.91	6.92	6.98	6.72	6.58	6.53	7.99	7.12	6.38	7.24	6.8	6.97	6.61	6.79
291	APPLE0F000015680	At2g38940	5e-27	phosphate transporter (PT2) identical to phosphate transporter (AtPT2) [Arabidopsis thaliana] GI:1502430	MDP0000278249	1e-80	5.45	5.71	4.44	4.21	3.47	3.26	4.014		7.31	7.45	7.52	7.55	7.65	7.65	7.63	7.3	7.72	7.3	7.67	7.72	7.6	7.71	7.39	7.62	7.55	7.75	7.51	7.61	7.74	7.5	7.63	7.75	7.57	7.61	7.59	7.28	7.56	7.62	7.4	7.68	7.47	7.57	7.38
292	APPLE00R00060562	At2g07671	1e-05	H+-transporting two-sector ATPase, C subunit family protein similar to ATPase subunit 9 [Arabidopsis thaliana] GI:15215920; contains Pfam profile PF00137: ATP synthase subunit C	MDP0000264081	6e-07	9.3	9.81	9.2	9.58	8.66	7.85	8.66		7.56	7.61	7.6	8.29	8.69	8.14	8.16	8.15	8.08	7.87	8.75	9.54	8.98	7.48	8.98	7.65	7.93	9.12	7.94	8.18	8.26	8.6	7.46	8.54	7.58	8.68	8.37	8.89	8.69	7.77	7.67	7.63	8.71	7.93	8.23
293	APPLE0F000023909	At4g38970	4e-29	fructose-bisphosphate aldolase, putative strong similarity to plastidic fructose-bisphosphate aldolase (EC 4.1.2.13) from Nicotiana paniculata (NPALDP1) [GI:4827251], Oryza sativa, PIR2:T02057 [SP|Q40677]	MDP0000151849	1e-89	6.23	6.19	5.35	5.35	4.94	4.92	5.154		8.05	7.8	7.84	7.84	9	8.6	8.15	8.08	7.88	7.94	8.25	8.57	8.5	7.96	8.31	7.66	8	8.44	8.04	8.32	8.13	8	7.97	8.15	8.19	8.52	7.96	7.84	8.31	8.14	7.84	7.52	8.28	7.82	8.07
294	APPLE0F000022976	At5g27720	9e-25	small nuclear ribonucleoprotein, putative / snRNP, putative / Sm protein, putative similar to SWISS-PROT:Q9QXA5 U6 snRNA-associated Sm-like protein LSm4 [Mus musculus]	MDP0000267647	1e-65	6.41	7.11	6.43	5.53	5.21	4.85	5.73		7.29	7.45	7.49	7.62	7.66	7.34	7.82	8.2	7.76	7.81	7.54	7.58	7.46	6.99	7.46	7.44	7.5	7.68	7.56	7.55	7.41	7.67	7.28	7.63	7.55	7.67	7.48	7.5	8.33	7.97	7.55	7.32	7.94	7.86	7.6
295	APPLE0F000058902	At5g56980	2e-09	expressed protein non-consensus CG donor splice site at exon 1, GA donor splice site at exon 3	MDP0000854922	1e-162	9.89	9.96	9.06	9.38	8.04	8.13	8.74		9.71	10.26	10.47	9.91	10.44	10.74	10.55	10.28	10.95	10.55	10.21	9.4	9.98	10.36	10.25	10.85	10.88	9.95	11.11	10.44	10.58	10.69	10.43	10.42	10.96	10.2	10.09	9.89	10.27	10.56	10.47	10.37	10.47	10.85	10.83
296	APPLE0F000018747	At2g32080	4e-16	PUR alpha-1 protein identical to PUR alpha-1 GI:5081612 from [Arabidopsis thaliana]; contains Pfam profile: PF04845 PurA ssDNA and RNA-binding protein	MDP0000683044	1e-71	5.23	5.57	4.6	3.92	3.38	3.42	4.11		7.68	8.08	7.62	8.41	8.49	8.64	8.46	8.61	8.92	7.67	8.69	8.32	8.69	8.49	8.68	7.95	8.37	8.93	8.39	8.29	8.62	8.3	7.59	8.35	8.61	8.75	8.54	8.74	8.34	8.47	8.18	7.87	8.43	8.45	8.43
297	APPLE0F000022693	At3g51860	9e-35	cation exchanger, putative (CAX3) similar to high affinity calcium antiporter CAX1 [Arabidopsis thaliana] gi|9256741|gb|AAB05913; Ca2+:Cation Antiporter (CaCA) Family member PMID:11500563; non-consensus AT-acceptor splice site at intron 1	MDP0000233396	1e-126	4.41	4.34	4.36	4.29	3.64	3.17	3.6		7.51	7.58	7.64	7.86	7.49	7.55	7.77	7.45	7.64	7.5	7.39	7.53	7.67	7.65	7.79	7.75	7.56	7.74	7.64	8.1	7.42	7.8	8.23	7.46	7.44	7.36	7.68	7.31	7.55	7.71	7.31	7.45	7.49	7.49	7.57
298	APPLE0F000018338	At5g26780	2e-43	glycine hydroxymethyltransferase, putative / serine hydroxymethyltransferase, putative / serine/threonine aldolase, putative strong similarity to SP|P50433 Serine hydroxymethyltransferase, mitochondrial precursor (EC 2.1.2.1) (Serine methy	MDP0000332597	1e-97	7.43	6.93	5.99	6.02	5.07	5.02	5.62		8.53	8.79	8.06	8.18	9.49	9.01	8.67	8.74	8.63	9.49	8.91	8.77	8.91	8.91	8.68	8.09	8.47	8.62	8.34	8.62	8.43	8.64	8.53	8.71	8.92	8.53	8.49	8.57	8.89	8.55	8.45	8.67	8.57	8.52	8.74
299	APPLE0F000018640	At5g13930	1e-11	chalcone synthase / naringenin-chalcone synthase identical to SP|P13114	MDP0000126567	2e-53	5.18	5.54	4.9	4.01	3.9	3.63	4.2		7.05	7.08	6.72	7.26	7.21	7.24	7.03	6.76	6.96	6.79	7.31	7.01	6.92	6.99	7.26	6.86	6.97	6.96	7.2	7.35	7.35	6.8	7.26	7.04	7.47	7.16	7.31	7.03	7.37	6.91	7.72	7.02	7.14	7.04	6.95
300	APPLE0FR00078823	No Hits Found					8.2	8.16	7.04	6.91	5.31	5.51	6.791		7.25	7.2	7.19	6.79	6.98	7.15	7.13	6.95	6.7	6.79	7.19	6.82	6.82	7.69	7.28	6.82	6.51	7.11	6.4	6.93	6.87	6.93	6.72	6.79	7.04	7.17	6.93	7.12	7.43	7.51	6.73	6.73	7.5	7.11	6.76
301	APPLE0FR00070452	No Hits Found					6.04	5.87	5.37	4.6	4.5	4.01	4.54		7	7.72	6.98	7.66	8.03	8	7.79	7.61	8.14	7.36	7.61	7.17	7.74	7.26	7.69	7.62	7.96	7.89	7.59	7.44	7.92	7.71	7.05	7.96	7.72	7.47	7.67	7.3	7.93	7.95	7.21	7.13	7.65	7.74	7.8
302	APPLE0FR00069466	No Hits Found					7.35	7.78	7.28	6.47	5.51	5.03	6.544		9.42	10.02	9.72	10.32	9.64	10.02	9.93	10.37	10.14	9.8	10.37	11.01	10.83	9.38	10.49	9.3	9.51	10.7	9.15	10.1	9.77	9.93	9.74	10.32	9.26	10.52	10.12	10.52	9.98	10.28	9.41	9.73	10.5	9.66	9.69
303	APPLE0FR00076794	No Hits Found		unknown function	MDP0000607654	7e-23	7.3	7.5	6.83	6.33	5.8	5.71	6.189		7.67	8.25	7.97	8.26	7.88	8.4	8.21	8.92	8.63	8.2	8.53	8.25	8.66	7.79	8.5	7.86	8.13	8.9	8.22	8.54	8.16	8.14	7.53	8.41	7.78	8.32	8.12	8.33	8.31	8.26	8.31	7.71	8.46	8.22	8.26
304	APPLE0F000060932	At5g27540	2e-24	GTP-binding protein-related low similarity to Mig-2-like GTPase Mtl [Drosophila melanogaster] GI:7271872; contains Pfam profile PF00036: EF hand	MDP0000228225	4e-96	9.26	9.44	9.03	8.85	8.31	8.15	8.609		9.41	9.82	9.62	9.67	10.24	10.15	9.85	9.54	10.41	9.65	9.64	9.72	9.76	9.27	9.99	9.85	10.08	9.8	9.8	9.98	10.01	9.84	9.77	9.93	10.7	9.91	9.94	9.48	10.14	10.16	9.7	9.77	9.89	9.94	9.72
305	APPLE0FR00047374	No Hits Found		n Toll-Interleukin receptor domain	MDP0000604447	2e-45	5.3	5.62	5.05	5.02	4.82	4.58	4.69		7.8	7.67	7.28	7.65	7.38	7.64	7.46	7.57	7.57	7.25	7.37	7.55	7.24	7.98	7.74	7.24	7.32	7.51	7.52	7.55	6.9	7.1	7.69	7.39	7.41	7.55	7.22	7.73	7.3	7.56	7.14	7.08	7.45	7.41	7.53
306	APPLE0F000022497	At4g38970	2e-22	fructose-bisphosphate aldolase, putative strong similarity to plastidic fructose-bisphosphate aldolase (EC 4.1.2.13) from Nicotiana paniculata (NPALDP1) [GI:4827251], Oryza sativa, PIR2:T02057 [SP|Q40677]	MDP0000151849	1e-65	7.44	7.49	6.17	6.32	4.91	5	5.97		11.93	12.16	11.42	11.89	13.13	12.46	12.3	12.03	12.04	12.58	12.22	12.04	12.32	12.48	11.84	11.54	11.34	11.93	11.65	11.94	11.8	11.95	11.86	12.22	12.06	11.87	11.7	11.73	12.07	11.79	11.79	12.18	12.06	11.4	11.85
307	APPLE0F000013580	At3g57490	4e-42	40S ribosomal protein S2 (RPS2D) 40S ribosomal protein S2 - Arabidopsis thaliana, SWISSPROT:RS2_ARATH	MDP0000245640	1e-147	7.05	7.27	5.27	5.01	3.86	4.2	5.06		9.27	9.37	9.75	9.9	9.74	9.95	10	10.49	10.31	9.34	9.92	10.08	10.15	8.88	10	9.73	9.99	10.45	9.51	9.74	9.84	9.46	9.68	10.07	9.85	10.47	9.77	9.65	9.9	10.06	9.75	9.55	10.36	9.96	10.1
308	APPLE0F000061082	At2g38740	1e-24	haloacid dehalogenase-like hydrolase family protein similar to SP|P71447 Beta-phosphoglucomutase (EC 5.4.2.6) {Lactococcus lactis}; contains InterPro accession IPR005834: Haloacid dehalogenase-like hydrolase	MDP0000265028	1e-109	7.21	7.78	6.55	6.23	5.2	5.66	6.2		7.38	7.44	7.75	7.14	7.5	7.61	7.71	7.69	7.78	7.69	7.75	7.59	7.79	7.7	7.95	7.62	7.68	7.42	7.55	7.26	7.68	7.53	7.9	7.5	7.66	7.51	7.75	7.39	7.76	7.51	7.4	7.36	7.51	7.67	7.69
309	APPLE0F000058179	At4g35090	0.0006	catalase 2 identical to catalase 2 SP:P25819, GI:17865693 from [Arabidopsis thaliana]	MDP0000132452	1e-29	9.75	9.97	9.25	9.39	8.27	8.37	9.12		8.58	9.74	9.3	8.61	8.75	8.66	8.72	9.24	9.04	9.47	8.31	8.91	8.76	9.13	8.51	9.06	8.85	8.39	9.02	9.09	8.56	9.04	9.23	8.68	9.08	8.72	8.38	7.85	8.75	8.79	8.68	9.15	8.68	9.16	8.9
310	APPLE0F000060709	At5g62930	5e-09	GDSL-motif lipase/hydrolase family protein similar to SP|P41734 Isoamyl acetate-hydrolyzing esterase (EC 3.1.-.-) {Saccharomyces cerevisiae}; contains Pfam profile PF00657: Lipase/Acylhydrolase with GDSL-like motif	MDP0000308025	8e-39	7.52	7.68	7.34	7.11	6.51	6.22	6.883		9.54	9.74	10.13	9.95	9.81	9.72	9.59	9.85	10.06	10.07	9.3	9.51	9.71	10.07	9.55	9.72	9.79	9.52	10.19	9.74	9.61	9.8	9.9	10.01	9.16	9.68	9.38	9.54	10.01	9.77	9.45	9.87	9.93	9.91	9.65
311	APPLE0F000060377	At2g14740	3e-11	vacuolar sorting receptor, putative nearly identical to vacuolar sorting receptor homolog [Arabidopsis thaliana] GI:1737220; contains a calcium-binding EGF-like domain signature	MDP0000215967	9e-40	10.64	10.66	10.29	10.64	9.91	9.48	9.927		9.04	9.08	8.97	8.89	9.21	8.96	9.08	8.64	9.36	9.01	8.62	8.25	8.6	9.02	9.26	9.11	9.54	8.55	9.29	8.86	9.28	9.01	9.02	8.97	9.96	8.59	8.79	8.24	8.84	9.29	9.02	9.42	8.89	9.05	8.92
312	APPLE0F000021400	At5g12110	2e-29	elongation factor 1B alpha-subunit 1 (eEF1Balpha1) identical to elongation factor 1B alpha-subunit [Arabidopsis thaliana] GI:6686819	MDP0000903484	5e-99	8.03	7.97	7.08	6.95	5.96	5.77	6.66		10.03	11.03	10.42	10.39	10.28	11.07	11.14	10.94	10.59	10.59	10.77	11.5	11.39	10.21	11.34	9.8	10.52	10.74	10.69	10.62	10.82	10.69	10.84	10.55	9.49	10.9	10.58	11.16	10.88	11.31	10	10.58	11.14	10.96	11.2
313	APPLE0F000026241	At1g10370	4e-36	glutathione S-transferase, putative (ERD9) similar to glutathione S-transferase TSI-1 [Aegilops tauschii] gi:2190992 gb:AAD10129; similar to ESTs gb|R29860, emb|Z29757, and emb|Z29758; identical to cDNA ERD9 mRNA for glutathione S-transfer	MDP0000183545	1e-143	4.88	5.49	4.71	4.31	3.79	3.24	4.164		8.95	8.84	9.27	9.8	8.44	9.17	9.94	10.43	9.64	8.87	8.81	9.69	9.04	8.99	8.73	9.43	9.11	10.02	9.05	8.19	8.49	8.43	9.19	9.61	8.68	9.45	9.34	9.06	9.5	10.08	7.79	9.47	9.78	9.03	9.34
314	APPLE0F000020723	At3g54500	0.0009	expressed protein	MDP0000601583	2e-82	7.32	7.45	6.54	6.66	5.08	4.18	5.951		7.23	6.51	6.6	6.91	6.44	6.51	6.86	6.37	6.86	7.08	7.15	6.65	7.17	6.53	6.78	6.75	6.94	6.43	6.87	6.84	7	6.75	7.05	6.55	6.87	6.56	6.39	7.21	6.75	7.19	6.82	6.73	6.37	6.7	7.02
315	APPLE0F000020762	At1g18540	3e-36	60S ribosomal protein L6 (RPL6A) similar to 60S ribosomal protein L6 GI:7208784 from [Cicer arietinum]	MDP0000162548	0	9.24	9.53	9.35	8.61	9.04	8.29	8.64		13.71	14.01	13.78	13.69	13.46	13.94	14.04	14.45	14.33	14.29	13.92	14	14.02	13.4	13.74	13.81	13.73	14.29	13.29	14.11	13.65	13.62	13.57	14.14	14.27	14.13	13.69	13.95	13.44	14.09	13.74	14.1	13.97	13.44	13.83
316	APPLE0F000023111	At5g17770	2e-31	NADH-cytochrome b5 reductase identical to NADH-cytochrome b5 reductase [Arabidopsis thaliana] GI:4240116	MDP0000943742	4e-99	6.18	6.6	5.11	4.44	4.52	4.5	5.03		7.07	7.67	7.1	8.07	8.06	8.23	8.15	8.45	8.1	7.74	8.19	7.8	8.97	7.46	8.29	7.65	7.66	8.46	7.94	8.87	8.06	8.31	7.54	7.96	7.26	8.2	8.05	8.09	8.3	7.47	7.85	7.68	7.73	8.08	7.83
317	APPLE0F000020112	At5g38410	7e-06	ribulose bisphosphate carboxylase small chain 3B / RuBisCO small subunit 3B (RBCS-3B) (ATS3B) identical to SP|P10798 Ribulose bisphosphate carboxylase small chain 3B, chloroplast precursor (EC 4.1.1.39) (RuBisCO small subunit 3B) {Arabidop	MDP0000524809	1e-30	10.02	10.03	8.11	8.81	7.22	7.46	8.399		13.7	13.53	14.1	14.31	14.99	13.92	13.77	13.62	13.58	14.41	14.29	14.04	13.69	14.21	12.69	13.06	13.23	13.2	14.43	13.66	13.04	13.59	13.9	14.19	13.7	12.97	13.21	13.41	13.9	13.46	13.32	13.96	13.49	13.47	14.07
318	APPLE0F000021355	At2g05100	7e-16	chlorophyll A-B binding protein / LHCII type II (LHCB2.1) (LHCB2.3) identical to Lhcb2 protein [Arabidopsis thaliana] GI:4741948, GI:4741944; contains Pfam profile PF00504: Chlorophyll A-B binding protein	MDP0000708928	8e-39	9.87	9.76	8.68	8.57	7.77	7.31	8.54		12.72	12.87	12.39	12.75	13.61	13.15	12.74	13	12.96	12.93	13.1	12.91	13.3	12.71	12.77	11.67	12.07	12.74	12.81	12.87	12.38	12.67	12.56	12.63	11.93	12.72	12.82	13.22	12.9	12.57	12.25	12.47	12.79	12.3	12.33
319	APPLE0FR00077287	No Hits Found		N-6 adenine-specific DNA methylase	MDP0000564318	2e-57	9.65	9.83	9.5	8.94	9.09	8.74	9.06		7.52	7.6	7.38	7.24	7.13	7.51	6.86	7.24	7.05	6.96	7.37	7.41	7.62	7.54	7.46	6.84	6.91	7.32	7.34	7.05	7.35	7.36	7.16	7.47	7.09	7.45	7.34	7.42	7.15	7.44	7.84	7.28	7.56	7.26	7.16
320	APPLE0FR00065761	No Hits Found		unknown function	MDP0000358005	1e-13	5.68	6.52	5.91	5.07	4.96	4.22	4.67		6.8	6.05	6.89	7.11	6.55	6.71	6.19	6.48	6.39	6.06	7.01	6.48	6.34	6.14	6.13	6.53	6.23	6.36	6.85	6.43	6.9	6.99	6.1	6.75	6.51	6.16	6.68	6.32	6.48	6.35	6.7	6.23	6.78	6.31	6.21
321	APPLE0F000060327	At5g17330	6e-20	glutamate decarboxylase 1 (GAD 1) sp|Q42521	MDP0000284588	1e-81	5.69	5.71	5	4.69	4.18	4.34	5.049		8.59	9.49	8.88	9.15	9.42	9.53	9.6	8.41	9.16	8.68	9.43	8.22	9.21	8.75	9.31	8.17	9.22	8.2	9.67	9.34	9.05	8.91	8.8	9.04	10.02	8.81	8.99	8.65	9.53	9.68	8.87	9.14	9.3	8.89	9.52
322	APPLE0FR00038922	No Hits Found		Helix-loop-helix DNA-binding domain	MDP0000124019	1e-35	7.32	7.47	6.09	5.92	5.45	5.38	6		7.35	7.53	7.88	7.42	7.63	7.49	7.68	7.68	7.8	7.76	7.55	7.63	7.49	7.8	7.74	7.54	7.37	7.52	7.71	7.86	7.66	7.74	7.66	7.54	7.58	7.49	7.54	7.71	7.75	7.69	7.39	7.63	7.34	7.79	7.48
323	APPLE0FR00070980	ref|XP_223783|	0.002	similar to monocytic leukemia zinc finger protein-related factor; histone acetyltransferase [Homo sapiens] [Rattus norvegicus]	MDP0000586583	7e-30	7.79	8.28	7.73	7.43	6.92	6.48	7.03		9.05	10.07	9.75	9.38	8.84	8.73	9.6	9.76	9.2	9.95	8.99	9.44	9.25	10.27	9.2	9.2	9.44	9.37	9.38	8.54	8.32	8.61	9.98	8.72	8.84	9.3	8.83	9.24	8.88	9.8	8.35	9.43	8.95	9.46	9.7
324	APPLE0F000018227	At5g09310	7e-10	expressed protein	MDP0000913114	4e-63	7.58	7.63	6.81	6.62	6.13	5.98	6.76		9.88	9.74	10.16	10.08	9.92	9.66	9.64	10.27	9.97	9.81	9.77	9.96	9.87	9.83	9.78	9.44	9.5	10.09	9.71	10.06	9.43	9.99	9.71	10.19	8.99	10.01	9.76	9.84	10.1	9.73	9.77	9.47	9.98	10	9.79
325	APPLE0FR00042270	No Hits Found		Ribosomal protein L29 family	MDP0000134764	2e-44	7.44	8.02	7.11	6.17	6.12	6.15	6.64		9.69	10.27	9.42	10.46	10.14	10.35	10.36	10.78	10.34	10.6	10.79	11.61	11.35	9.55	11.08	9.56	9.78	11.3	9.81	10.86	10.11	10.37	10.24	10.59	9.49	11.14	10.17	11.24	10.55	10.48	10.16	9.19	10.61	9.75	10.52
326	APPLE0FR00037558	No Hits Found		otubain domain	MDP0000197458	2e-51	7.22	6.8	6.19	5.91	4.86	4.89	5.92		7.7	6.99	7	6.62	6.74	7.11	6.75	7.14	7.17	6.84	7.5	7	7.32	7.4	7.76	6.85	6.82	6.98	7.01	8.17	6.63	7.5	7.16	6.97	6.9	6.21	7.58	7.09	7.16	7.09	7.23	7.05	7.26	7.37	7.29
327	APPLE0F000022253	At3g17760	1e-36	glutamate decarboxylase, putative similar to glutamate decarboxylase GB:Q07346 [Petunia x hybrida] (J. Biol. Chem. 268 (26), 19610-19617 (1993))	MDP0000284588	1e-105	8.11	8.47	7.32	7.38	7.22	7.02	7.45		8.55	7.53	7.73	8.1	8.52	8.18	7.66	8.19	8.12	8	8.37	8.36	7.91	7.96	8.81	7.5	7.9	8.5	8.01	8.07	8.41	8.47	7.84	8.29	8.05	8.47	8.15	8.23	8.01	7.73	8.04	7.84	8.7	7.89	7.69
328	APPLE00R00018716	At4g38920	3e-14	vacuolar ATP synthase 16 kDa proteolipid subunit 3 / V-ATPase 16 kDa proteolipid subunit 3 (AVAP3) (AVA-P3) identical to SP|P59227 Vacuolar ATP synthase 16 kDa proteolipid subunit 1/3/5 (EC 3.6.3.14) (V-ATPase 16 kDa proteolipid subunit 1/3/5	MDP0000325868	5e-39	6.56	7.35	6.04	6.13	4.63	4.37	5.553		7.43	7.87	7.82	8.54	8.52	8.47	8.88	8.73	8.83	8.23	8.82	8.8	8.88	8.09	8.83	8.13	8.05	8.73	8.27	7.7	8.39	8.21	7.86	8.4	8.06	8.84	8.21	8.59	8.62	8.45	7.86	8.48	8.74	8.3	8.25
329	APPLE00R00018635	At4g10340	9e-46	chlorophyll A-B binding protein CP26, chloroplast / light-harvesting complex II protein 5 / LHCIIc (LHCB5) identical to SP|Q9XF89 Chlorophyll A/B-binding protein CP26, chloroplast precursor (Light-harvesting complex II protein 5) (LHCB5) (	MDP0000943426	1e-153	7.53	8.17	6.76	7.01	6.34	5.99	6.87		7.6	7.71	7.75	7.95	8.45	7.82	7.89	7.57	7.75	7.73	8.1	8.09	8.11	7.15	8.01	7.55	7.68	7.86	7.71	7.78	7.82	7.98	7.59	8.02	7.58	8.24	7.9	7.83	7.87	7.53	7.88	7.68	8.05	7.25	7.53
330	APPLE0F000017975	At2g36290	5e-57	hydrolase, alpha/beta fold family protein low similarity to 2-hydroxy-6-oxo-6-phenylhexa-2,4-dienoate hydrolase [Rhodococcus sp. RHA1] GI:8978311; contains Pfam profile PF00561: hydrolase, alpha/beta fold family	MDP0000270094	0	8.19	8.29	7.91	7.92	7.41	6.96	7.599		9.16	9.56	8.97	9.46	9.83	9.7	10.34	9.68	9.82	9.9	10.43	10.76	10.71	9.5	10.16	9.05	9.02	10.88	9.34	9.83	9.35	9.7	9.08	10.07	9.24	9.95	9.76	9.92	10.32	9.28	9.6	8.92	10.12	9.12	9.18
331	APPLE0F000019504	At1g07890	7e-12	L-ascorbate peroxidase 1, cytosolic (APX1) identical to SP|Q05431 L-ascorbate peroxidase, cytosolic (EC 1.11.1.11) (AP) {Arabidopsis thaliana}, L-ascorbate peroxidase [Arabidopsis thaliana] gi|16173|emb|CAA42168; strong similarity to cytos	MDP0000199034	3e-46	6.75	7.42	5.9	5.13	4.58	4.7	5.6		7.68	8.03	7.85	7.84	9.15	8.65	8.83	8.88	8.65	8.14	8.58	8.41	8.44	8.02	8.81	8.07	8.71	8.79	8.98	8.51	8.89	8.42	8.2	8.6	8.61	8.22	8.11	8.68	8.06	8.54	8.43	8.07	8.44	8.26	8.25
332	APPLE0F000026928	At5g04280	1e-10	glycine-rich RNA-binding protein	MDP0000272138	1e-173	7.66	7.94	6.69	6.2	5.72	5.52	6.42		8.57	9.25	8.43	9.25	8.9	9	9.22	9.22	9.3	8.63	9.66	9.31	9.43	8.89	9.59	8.6	8.86	9.44	8.81	9.03	9.09	8.93	8.62	8.93	8.8	9.49	9.25	9.34	8.98	9.25	8.69	8.5	9.46	8.97	8.94
333	APPLE0F000026827	At5g41870	5e-17	glycoside hydrolase family 28 protein / polygalacturonase (pectinase) family protein weak similarity to polygalacturonase PG1 [Glycine max] GI:5669846; contains PF00295: Glycosyl hydrolases family 28	MDP0000581832	1e-39	5.55	6.02	4.5	4.44	4.27	4.26	4.56		7.38	7.09	7.01	7.32	7.65	7.59	7.22	7.23	7.61	7.1	7.39	7.41	7.22	7.37	7.57	7.39	7.4	7.32	7.3	7.42	8.07	7.11	7.29	7.23	7.91	7.29	7.53	7.3	7.62	7.19	7.32	7.19	7.22	7.41	7.5
334	APPLE0F000018765	At4g33865	5e-19	40S ribosomal protein S29 (RPS29C)	MDP0000710804	8e-53	8.73	8.79	7.87	7.25	6.88	6.65	7.41		10.62	11.72	11.66	11.8	11.63	11.7	11.85	12.02	12.36	11.78	11.49	12.28	12.2	11.05	11.73	10.98	10.92	12.09	11.64	11.86	11.3	11.28	10.95	11.9	10.68	12.16	11.32	11.81	12.17	11.87	11.09	10.59	11.91	11.49	11.89
335	APPLE0FR00038260	No Hits Found		Glycoside hydrolase	MDP0000177786	6e-10	6.97	7.07	6.79	6.62	5.91	5.85	6.3		7.04	7.64	7.55	6.76	6.97	7.09	7.08	7.03	7.22	7.09	7.36	7.23	7.37	7.33	7.16	7.17	7.36	6.87	7.4	7.17	7.07	7.19	7.69	7.07	7.52	6.95	6.9	7.11	7.07	7.23	6.97	7.21	6.88	7.2	7.16
336	APPLE0F000023953	At1g61720	5e-13	dihydroflavonol 4-reductase (dihydrokaempferol 4-reductase) family (BAN) similar to dihydroflavonol 4-reductase GI:1332411 from [Rosa hybrida]	MDP0000243196	2e-54	7.67	8.36	7.22	6.85	5.5	5.15	6.236		9.76	10.04	9.96	9.58	9.82	9.79	9.97	10.52	10.12	9.83	9.9	9.77	10.09	9.98	10.12	9.84	10.64	10.25	10.76	10.18	9.99	10.15	10.26	10.06	10.49	9.79	9.88	9.71	9.65	10.39	10.06	10.1	10.05	10.12	10.03
337	APPLE0F000018045	At5g25090	6e-18	plastocyanin-like domain-containing protein	MDP0000191805	8e-73	5.6	5.66	5.37	5.02	4.48	4.41	4.99		8.8	9.4	9.17	9.46	8.97	8.84	9.19	9.54	9.54	9.59	9.09	9.52	9.89	9.22	9.51	8.8	8.86	9.38	9.16	9.5	8.62	9.15	9.43	9.18	8.33	9.26	8.91	9.34	8.99	9.18	8.76	8.87	9.38	9	9.35
338	APPLE0F000015976	At3g51070	3e-32	dehydration-responsive protein-related similar to early-responsive to dehydration stress ERD3 protein [Arabidopsis thaliana] GI:15320410; contains Pfam profile PF03141: Putative methyltransferase	MDP0000315740	1e-120	8.45	8.56	6.92	6.56	6.51	6.52	7.021		9.09	8.92	8.44	8.96	8.9	9.34	9.23	8.68	8.85	9.19	9.19	9.08	8.96	8.77	9.23	9.11	9.15	8.99	8.85	9.19	9.29	8.95	8.63	8.99	9.48	8.91	9.19	8.84	9.27	9.13	9.23	9.21	9.26	8.91	8.85
339	APPLE0FR00080485	No Hits Found		peroxidase activity molecular function	MDP0000449389	6e-08	7.28	7.51	6.84	6.76	5.39	4.61	6.009		7.41	8.58	7.96	7.81	7.56	7.3	8.08	8.18	7.91	8.76	7.26	7.62	7.82	8.23	7.7	8.17	8.05	7.32	7.69	7.59	7.45	7.79	8.34	7.94	7.86	7.75	7.4	7.74	7.32	8.17	7.4	8.13	7.61	7.9	7.91
340	APPLE0FR00048163	No Hits Found		RNA-dependent DNA polymerase domain	MDP0000490763	9e-34	9.85	10.01	9.27	8.95	8.86	8.79	9.12		8.5	9.04	8.89	8.48	8.32	8.17	8.53	8.48	8.09	8.81	7.88	8.73	8.73	9.1	8.38	8.56	8.16	8.31	8.31	8.34	8.13	8.23	8.71	8.16	8.1	8.71	8.52	8.45	8.49	8.52	8.1	8.6	8.07	8.69	8.34
341	APPLE0F000016693	At1g43890	9e-17	Ras-related GTP-binding protein, putative similar to GTP-binding protein(RAB1Y) GI:1370173 from (Lotus japonicus)	MDP0000148887	4e-61	8.12	8.39	7.37	6.47	5.84	5.81	7.037		6.82	7.43	7.21	7.48	7.44	7.26	7.58	7.57	7.58	7	7.6	7.68	7.95	6.99	7.8	6.84	7.34	7.58	7.23	7.43	7.08	7.81	6.8	7.68	7.22	7.62	7.33	7.21	7.69	7.38	6.91	7.32	7.5	7.37	7.46
342	APPLE0FR00036954	gb|AAM94930|	0.92	hypothetical protein [Oryza sativa (japonica cultivar-group)]	MDP0000773491	1e-109	8.45	8.88	8.42	8.09	6.79	6.25	7.44		7.92	9.2	9.02	8.11	8.43	8.07	8.86	8.87	8.6	9.18	8.12	8.42	8.04	9.09	8.1	8.89	8.62	8.07	8.61	7.89	7.9	7.88	9.18	8.02	8.39	8.13	7.58	7.94	8.13	8.95	7.76	8.78	8.49	8.55	8.71
343	APPLE0F000013524	At1g27970	4e-58	nuclear transport factor 2 (NTF2), putative similar to Swiss-Prot:P33331 nuclear transport factor 2 (NTF-2) (Nuclear transport factor P10) [Saccharomyces cerevisiae]	MDP0000155347	0	9.99	9.96	9.51	8.91	8.84	8.57	9.08		13.22	13.4	13.8	13.46	13.03	13.52	13.38	13.58	13.53	13.44	13.17	13.45	13.59	13.48	13.48	13.32	13.21	13.78	13.31	13.36	12.86	13.55	13.25	13.42	12.69	13.79	13.77	13.47	13.32	13.62	12.98	12.92	13.68	13.51	13.71
344	APPLE0F000016174	At5g44090	3e-13	calcium-binding EF hand family protein, putative / protein phosphatase 2A 62 kDa B'' regulatory subunit, putative contains Pfam profile: PF00036 EF hand; identical to cDNA protein phosphatase 2A 62 kDa B'' regulatory subunit GI:5533378	MDP0000214784	6e-47	7.43	7.49	6.48	6.35	4.94	4.79	5.727		6.81	6.89	7.14	6.96	7.1	7.26	8	6.88	7.37	6.76	7.23	6.83	7.34	6.68	7.78	6.95	7.49	6.79	8.11	7.09	7.41	7.11	7.18	6.95	7.84	6.74	7.01	6.89	7.16	7.35	7.17	7.34	7.01	7.07	7.35
345	APPLE00R00082269	At3g59540	2e-28	60S ribosomal protein L38 (RPL38B) 60S RIBOSOMAL PROTEIN L38 - Lycopersicon esculentum, EMBL:X69979	MDP0000489242	1e-104	9.13	9.2	9.13	8.51	8.68	7.83	8.405		9.59	9.93	9.8	10.89	10.8	10.57	10.38	11.29	10.46	10.75	10.52	11.21	11.65	8.72	10.79	9.3	9.74	11.16	9.59	10.63	10.7	10.49	9.07	10.94	9.3	10.95	10.29	10.67	10.54	10.41	10.43	9.19	10.83	9.88	10.09
346	APPLE0FR00047064	gb|AAB70053|	0.58	unknown [Bacteriophage sk1]	MDP0000166701	1e-23	7.08	7.07	6.63	6.9	5.19	5.12	6.2		8.29	9.02	8.99	8.6	8.26	8.53	8.94	8.59	8.72	8.96	8.14	8.63	8.26	8.72	8.25	8.68	8.62	8.2	8.68	8.34	8.25	8.64	9.02	8.35	8.54	8.59	8.33	8.64	8.65	8.62	8.22	8.69	8.56	8.86	8.61
347	APPLE00R00021124	At5g55700	0.0006	glycosyl hydrolase family 14 protein similar to beta-amylase enzyme GI:6065749 from [Arabidopsis thaliana]; contains Pfam profile PF01373: Glycosyl hydrolase family 14	MDP0000221724	1e-37	6.83	6.96	6.18	6.27	5.37	5.22	5.859		7.11	7.06	6.81	6.56	6.99	6.69	6.52	7.03	6.7	6.88	7.65	6.62	6.95	6.54	6.22	6.62	6.58	7.11	6.75	6.65	6.49	6.64	6.83	6.57	6.99	7.17	6.66	6.8	6.54	6.4	6.75	6.58	6.76	6.81	6.74
348	APPLE0FR00075244	No Hits Found		glycerophosphodiester phosphodiesterase activity	MDP0000144757	2e-35	8.71	8.66	8.22	7.91	7.07	6.86	7.649		7.16	6.96	6.51	6.44	6.82	6.95	6.97	7.18	6.61	7.03	7.11	6.6	6.71	6.5	6.91	6.86	7.08	7.39	7.09	7.21	6.8	6.89	6.76	6.9	6.67	6.8	6.23	6.54	6.52	6.87	6.72	6.78	6.7	6.95	6.79
349	APPLE0FR00035397	No Hits Found		hydrolase activity	MDP0000229926	5e-29	7.45	7.55	6.33	6.89	5.36	5.52	6.68		9.03	7.19	8.34	8.82	8.28	8.31	7.4	8.54	7.22	7.43	7.32	7.54	7.46	7.08	7.49	8.1	8.37	9	7.49	9	7.57	8.77	8.79	7.37	7.72	8.91	8.96	8.28	7.9	7.32	8.51	7.32	7.35	8.68	7.39
350	APPLE0F000049563	emb|CAA36792|	0.0001	unnamed protein product [Pisum sativum] pir||S10200 carbonate dehydratase (EC 4.2.1.1) precursor, chloroplast - garden pea sp|P17067|CAHC_PEA Carbonic anhydrase, chloroplast precursor (Carbonate dehydratase)	MDP0000234942	1e-109	9.4	9.36	7.79	8.81	7.53	6.76	8.25		8.51	8.5	8.03	8.82	10.72	9.44	9.27	8.38	8.92	9.05	9.31	9.55	9.42	8.44	8.15	8.11	8.35	8.86	8.23	8.51	8.59	8.93	7.96	9.47	8.18	9.01	8.06	8.57	9.51	7.84	8.47	8.33	8.61	7.3	9.3
351	APPLE0F000019785	At3g11910	1e-21	ubiquitin-specific protease, putative strong similarity to ubiquitin-specific protease 12 (UBP12) [Arabidopsis thaliana] GI:11993471; contains Pfam profiles PF00443: Ubiquitin carboxyl-terminal hydrolase, PF00917: MATH domain	MDP0000940098	1e-115	6.53	6.56	5.09	5.16	4.47	4.62	5.12		7.05	6.85	7.09	6.88	7.01	7.42	7.2	7.23	7.34	7.25	7.24	7.16	7.37	7.73	7.31	7.33	7.39	7.06	7.08	7.48	7.19	7	7.65	7.16	6.92	6.89	7.28	7.11	7.28	6.91	7.01	7.03	6.89	6.87	7.15
352	APPLE0F000016996	At1g18540	6e-65	60S ribosomal protein L6 (RPL6A) similar to 60S ribosomal protein L6 GI:7208784 from [Cicer arietinum]	MDP0000235897	1e-140	10.3	10.33	9.99	9.54	9.24	8.76	9.528		12.88	12.88	13.03	13.28	12.82	13.3	13.15	13.32	13.12	13.02	13.35	13.48	13.53	12.22	13.09	12.82	12.52	13.6	12.58	13.36	13.3	12.78	12.82	13.33	12.79	13.6	13.09	13.38	13.04	13.28	13.11	12.86	13.26	13.02	12.96
353	APPLE0F000020217	At3g57040	3e-17	two-component responsive regulator / response reactor 4 (RR4) identical to responce reactor4 GI:3273202 from [Arabidopsis thaliana]; contains Pfam profile: PF00072 response regulator receiver domain	MDP0000226231	1e-93	8.05	8.36	7.98	7.44	7.32	6.5	7.323		7.2	7.16	7.35	7.26	7.37	7.28	7.26	7.53	7.35	7.37	7.35	7.71	7.68	7.62	7.52	7.34	7.39	7.75	7.44	7.02	7.41	7.4	7.21	7.37	7.44	7.49	6.73	7.17	7.29	7.33	7.24	7.23	7.01	7.28	7.45
354	APPLE0F000023511	At3g57520	2e-19	alkaline alpha galactosidase, putative similar to alkaline alpha galactosidase II [Cucumis melo] GI:29838631; contains Pfam profile PF05691: Raffinose synthase or seed imbibition protein Sip1	MDP0000310683	1e-53	6.39	6.42	5.59	5.85	4.6	4.03	5.449		7.19	7.58	7.41	6.97	7.11	7.25	7.07	7.18	7.03	7.03	7.01	7.38	7.03	7.32	6.98	7.02	7.31	6.98	7.21	7.19	7.19	7.1	6.96	7.32	7.23	6.91	7.33	7.39	6.84	6.97	7.15	6.79	7	6.85	7.54
355	APPLE0FR00078358	No Hits Found		Bet v I allergen family	MDP0000277802	1e-27	6.21	6.29	5.15	6.42	4.4	4.46	5.465		6.9	7.85	8.08	7.48	7.36	7.36	7.76	8.27	7.87	7.47	6.68	7.7	7.52	7.7	7.12	7.72	7.78	7.5	7.56	7.19	7.26	7.25	8.17	7.75	7.74	7.49	7.55	6.96	7.74	7.74	7.27	7.94	7.76	7.81	7.82
356	APPLE0FR00070671	No Hits Found		unknown function	MDP0000407799	0.001	7.01	7.57	6.55	6.31	5.76	5.46	6.26		7.14	6.98	6.87	6.76	6.87	6.78	6.87	7.11	7.19	7.33	7.28	6.82	6.76	7.09	7.08	6.79	6.79	6.79	6.97	6.86	7.06	6.76	7.24	6.94	6.61	6.67	6.9	6.75	6.85	6.51	7.06	7.4	6.91	6.86	7.05
357	APPLE0F000022623	At2g20370	6e-13	exostosin family protein contains Pfam profile: PF03016 Exostosin family	MDP0000669665	4e-58	8.43	9.09	7.74	7	7.03	6.77	7.67		7.49	7.62	7.59	7.95	7.63	7.9	7.74	7.67	7.77	7.3	8.08	7.87	8.02	7.24	8.02	7.41	7.65	8.33	8.01	7.85	8.06	7.82	7.56	7.76	8.02	7.71	7.79	8.12	7.73	7.55	7.48	7.51	7.42	7.76	7.62
358	APPLE0F000019307	At3g53940	5e-15	mitochondrial substrate carrier family protein	MDP0000258485	8e-50	6.52	7.06	5.88	5.42	4.4	4.35	5.26		6.72	7.01	7.17	7.11	7.09	6.54	7.04	7.06	7.21	6.96	7.05	6.99	7.13	6.74	7.65	6.95	6.98	7.17	6.64	6.82	7.65	6.99	7	7.31	6.97	7.27	7.12	7.23	7.27	7	7.04	6.95	6.68	6.84	6.8
359	APPLE0F000021395	At1g16780	5e-20	vacuolar-type H+-translocating inorganic pyrophosphatase, putative similar to vacuolar-type H+-translocating inorganic pyrophosphatase GI:6901676 from [Arabidopsis thaliana]	MDP0000644098	2e-58	7.36	7.95	6.62	6.03	5.29	5.39	6.43		7.61	8.59	8.23	7.47	7.57	8.06	8.41	8.28	8.23	8.06	7.59	7.77	8.21	8.38	7.93	8.05	8.21	8.15	7.88	7.79	7.81	7.85	8.16	7.78	8.1	8.02	8.19	8.01	8.04	8.36	7.84	7.9	7.89	8.08	7.96
360	APPLE0FR00078079	gb|AAF52904|	0.97	CG5390-PA [Drosophila melanogaster]	MDP0000210357	6e-14	7.14	6.76	6.33	5.91	5.2	4.99	5.557		7.31	7.32	7.68	7.62	7	7.43	7.03	7.55	7.03	7.25	7.09	7.2	7.02	7.39	7.11	7.17	7.35	7.2	7.13	6.59	7.13	6.67	7.41	7.14	7.23	6.92	7.08	7.18	7.21	7.19	7.22	7.46	7.47	7.51	7.27
361	APPLE0FR00064068	No Hits Found		unknown function	MDP0000362803	3e-52	8.78	9.49	8.93	8.91	8.06	7.03	7.92		7.52	7.43	6.7	7.67	7.12	7.34	7.37	7.5	7.62	7.08	7.08	6.98	7.32	7.1	7.7	7.21	7.49	7.19	7.29	7.82	7.47	6.6	7.08	7.35	7.22	7.49	7.15	7.44	7.63	7.53	7.24	7.05	7.28	7.14	7.33
362	APPLE0F000019554	At3g27690	4e-11	chlorophyll A-B binding protein (LHCB2:4) nearly identical to Lhcb2 protein [Arabidopsis thaliana] GI:4741950; similar to chlorophyll A-B binding protein 151 precursor (LHCP) GB:P27518 from [Gossypium hirsutum]; contains Pfam PF00504: Chlorop	MDP0000708928	2e-34	7.89	7.6	6.19	6.23	5.12	4.95	5.67		12.7	13.04	12.15	12.88	13.68	13.14	12.73	13.11	13.07	13.1	13.34	13.43	13.71	12.89	12.95	11.73	12.28	13.11	12.47	12.97	12.62	12.83	12.35	13.17	11.91	13.22	12.91	13.33	12.87	12.6	12.48	12.24	12.86	11.99	12.61
363	APPLE0FR00077574	No Hits Found					7.38	7.65	6.7	6.37	5.85	5.75	6.367		8.01	7.49	7.64	7.6	7.68	7.67	7.73	7.72	7.41	7.58	7.34	7.71	7.57	7.7	7.88	7.64	7.64	7.43	7.38	7.43	7.62	7.68	7.76	7.54	7.37	7.51	7.53	7.79	7.21	7.78	7.58	7.8	7.48	7.75	7.67
364	APPLE0F000004421	At4g04210	2e-36	UBX domain-containing protein similar to XY40 protein [Rattus norvegicus] GI:2547025; contains Pfam profile PF00789: UBX domain	MDP0000177793	1e-138	6.85	7.04	6.49	5.59	5.55	5.13	6.054		7.3	7.61	8.21	7.48	7.97	7.95	7.42	7.68	7.98	7.87	7.47	7.64	7.82	7.7	7.32	7.82	7.38	7.87	7.14	7.39	7.73	7.97	7.46	7.95	7.42	7.23	7.75	7.38	7.83	7.83	7.38	8.18	8.16	7.93	7.29
365	APPLE0FR00070690	No Hits Found		RNA-directed DNA polymerase activity	MDP0000474867	2e-56	8.59	9.02	8.05	7.83	7.57	7.44	7.74		8.55	9.04	9.52	9.42	9.12	8.87	8.47	9.53	8.51	9.08	9.25	10.52	10.23	9.02	9.12	8.72	8.77	9.43	8.41	8.87	8.43	8.76	9.05	9.16	8.51	9.49	9.28	9.81	9.05	8.42	8.33	8.5	9.08	8.65	8.99
366	APPLE0F000015761	At1g29930	1e-20	chlorophyll A-B binding protein 2, chloroplast / LHCII type I CAB-2 / CAB-140 (CAB2B) identical to SP|P04778 Chlorophyll A-B binding protein 2, chloroplast precursor (LHCII type I CAB-2) (CAB-140) (LHCP) {Arabidopsis thaliana}	MDP0000468881	6e-83	10.62	10.9	10.2	9.95	9.3	8.71	9.85		11.48	12.04	11.52	11.01	13.11	12.02	11.97	12.16	12.2	12.49	11.89	11.6	12.03	12.04	11.82	11.42	11.4	11.89	11.54	12.3	12.26	11.76	11.94	12.05	11.81	12.25	11.8	12.42	12.29	11.56	12.02	11.92	11.99	11.9	11.91
367	APPLE0F000020381	At4g05180	7e-11	oxygen-evolving enhancer protein 3, chloroplast, putative (PSBQ2) identical to SP|Q41932 Oxygen-evolving enhancer protein 3-2, chloroplast precursor (OEE3) (16 kDa subunit of oxygen evolving system of photosystem II) (OEC 16 kDa subunit) {	MDP0000208621	5e-71	7.29	7.46	7.05	6.74	6.27	5.66	6.408		8.15	8.46	8.3	8.43	9.41	8.79	8.69	8.74	8.68	8.73	8.85	9.11	9.29	8.76	8.78	7.93	8.26	8.97	8.4	8.62	8.36	8.64	8.45	8.74	8.16	8.93	8.49	8.93	8.75	8.27	8.46	7.99	8.54	8.26	8.63
368	APPLE0F000009204	At5g45160	1e-62	root hair defective 3 GTP-binding (RHD3) family protein contains Pfam profile: PF05879 root hair defective 3 GTP-binding protein (RHD3) family	MDP0000221463	0	6.66	6.73	5.72	5.74	5.71	5.44	5.92		6.85	7.38	7.1	7.15	7.09	7.48	7.38	7.18	7.94	7.18	7.4	7.47	7.34	7.07	7.46	7.46	7.8	7.24	7.66	7.22	7.43	7.7	7.16	7.21	8.23	7.36	7.35	7.16	7.87	7.3	7.16	7.3	7.1	7.47	7.39
369	APPLE0F000001106	At5g55850	4e-22	nitrate-responsive NOI protein, putative similar to nitrate-induced NOI protein [Zea mays] GI:2642213	MDP0000335059	6e-98	7.45	7.59	7	6.87	6.8	6.39	6.843		7.54	7.32	7.18	7.67	7.52	7.52	7.58	7.52	7.5	7.56	8.64	7.44	8.32	7.09	7.83	7.15	7.33	8.59	7.34	7.46	7.47	7.82	7.2	8.07	7.13	7.33	7.27	7.81	8.32	7.27	7.22	7.06	7.7	7.39	7.28
370	APPLE00R00061494	At2g44065	4e-07	ribosomal protein L2 family protein similar to ribosomal protein L2 [Gossypium arboreum] GI:17644114; contains Pfam profile PF03947: Ribosomal Proteins L2, C-terminal domain	MDP0000436958	1e-28	4.14	4.47	3.5	3.24	3.16	2.96	3.178		7.15	6.94	7.11	7.36	7.32	7.48	7.91	6.94	7.52	7.13	7.81	7.79	7.2	6.96	7.41	7.32	7.48	7.91	7.3	7.01	7.35	6.94	7.84	7.35	8.01	7.02	7.24	7.38	7.24	7.36	7.17	7.7	7.16	7.18	7.38
371	APPLE0F000016928	At5g53120	9e-33	spermidine synthase, putative / putrescine aminopropyltransferase, putative similar to SP|O82147 Spermidine synthase (EC 2.5.1.16) (Putrescine aminopropyltransferase) (SPDSY) {Coffea arabica}; contains Pfam profile PF01564: Spermine/spermi	MDP0000788247	5e-90	6.01	5.79	5.45	4.91	4.44	4.55	4.882		8.06	8.3	7.91	7.56	8.36	7.98	8.46	7.89	7.87	8.24	8.08	8.05	8.22	7.76	7.28	8.05	7.65	8.41	8.32	7.88	8.01	8.18	7.62	8.49	7.93	8.24	7.6	7.85	7.95	8.3	8.11	8.14	8.07	8.01	7.67
372	APPLE0F000020924	At5g52470	3e-28	fibrillarin 1 (FBR1) (FIB1) (SKIP7) identical to fibrillarin 1 GI:9965653 from [Arabidopsis thaliana]; C-terminus identical to SKP1 interacting partner 7 GI:10716959 from [Arabidopsis thaliana]; contains Pfam domain PF01269: Fibrillarin	MDP0000239646	1e-179	8.33	8.32	7.06	6.76	5.97	5.77	6.741		8.59	9.23	8.98	8.96	8.68	9.12	9.19	9.74	9.6	9.27	9.32	9.17	9.42	8.75	9.2	8.85	9.1	9.3	9.29	8.99	8.91	8.77	9.23	9.04	9.13	9.16	8.8	9.18	9.05	9.54	8.58	8.85	9.34	9.67	9.41
373	APPLE0F000016322	At2g34430	1e-70	chlorophyll A-B binding protein / LHCII type I (LHB1B1) identical to photosystem II type I chlorophyll a/b binding protein [Arabidopsis thaliana] GI:16366	MDP0000656154	0	5.93	5.8	4.71	4.45	4.28	3.83	4.438		11.83	12.04	11.64	12.07	12.78	12.42	12.27	11.96	12.3	12.38	12.47	12.46	12.46	12.21	11.99	11.22	11.65	12.27	11.95	12.05	11.72	12.15	11.83	12.53	11.07	12.27	12.01	12.3	12.35	11.84	11.65	11.56	12.2	11.42	12.26
374	APPLE0FR00043360	No Hits Found		protein kinase activity molecular function	MDP0000276683	1e-20	8.17	7.83	7.12	6.76	6.4	6.63	6.54		7.28	7.21	7.32	7.23	7.26	7.53	7	7.36	7.22	7.4	6.9	6.9	7.13	7.33	7.16	7.19	7.17	6.91	7.16	6.86	7.41	7.07	7.05	7.1	7.15	7.2	7.43	7.05	7.32	6.97	7.03	7.18	7.28	7.47	7.19
375	APPLE0F000003663	At2g26080	1e-56	glycine dehydrogenase [decarboxylating], putative / glycine decarboxylase, putative / glycine cleavage system P-protein, putative strong similarity to SP|P26969 Glycine dehydrogenase [decarboxylating], mitochondrial precursor (EC 1.4.4.2)	MDP0000588069	0	9.04	8.92	7.7	7.84	7.43	6.93	7.964		9.57	8.36	8.27	8.7	9.73	9.25	8.75	8.43	8.96	8.62	9.11	8.77	8.5	9.24	9.02	9.49	9.06	8.58	8.58	8.77	9.4	8.91	8.45	8.61	9.67	8.78	8.99	8.22	8.97	8.46	9.3	8.99	8.78	8.74	9.05
376	APPLE0F000023866	At1g02130	5e-33	Ras-related protein (ARA-5) / small GTP-binding protein, putative identical to Ras-related protein ARA-5 SP:P28188 from [Arabidopsis thaliana]	MDP0000200872	1e-104	7.31	7.58	6.13	5.23	4.8	4.18	5.321		7.1	6.59	6.73	7.17	6.73	6.8	6.67	6.62	6.53	6.94	7.08	7.03	6.42	6.56	6.78	6.66	6.64	6.84	7.12	6.78	7.13	6.87	6.66	6.87	6.52	6.77	7.18	6.99	7.17	6.74	6.46	6.9	6.7	6.51	7.01
377	APPLE0F000017712	At3g59140	1e-16	ABC transporter family protein putative multi resistance protein mrp - Arabidopsis thaliana, EMBL:ATMRPPROT	MDP0000842161	8e-50	6.92	6.83	5.07	5.69	4.88	5.26	5.538		7.67	8.54	8.19	7.82	7.78	8.05	7.84	8.26	7.82	8.2	7.83	7.87	7.95	8.48	7.89	7.82	8.01	7.74	7.74	8.06	7.53	8.11	8.02	7.56	7.88	7.69	8.11	8.02	8.11	8.15	7.64	7.94	7.86	8.02	8.06
378	APPLE0F000010892	At3g57290	1e-86	eukaryotic translation initiation factor 3E / eIF3e (TIF3E1) identical to eukaryotic initiation factor 3E subunit [Arabidopsis thaliana] gi|12407658|gb|AAG53613	MDP0000927575	0	9.62	10.12	9.46	8.67	8.62	8.13	8.761		6.46	6.93	6.89	6.56	7.27	7.41	6.5	6.9	7.42	6.56	6.91	6.79	7.42	7.37	7.05	6.09	7.01	7.12	6.68	6.75	7.27	6.86	6.29	6.51	7.11	6.9	6.96	6.75	7.45	6.46	6.75	6.66	7.2	7.06	6.94
379	APPLE0F000027510	At1g57860	1e-12	60S ribosomal protein L21 similar to 60S ribosomal protein L21 GI:3885884 from [Oryza sativa]	MDP0000201628	5e-39	6.7	7.03	6.07	6.32	5.75	5.24	5.89		11.31	12	11.61	11.82	11.76	11.93	11.76	12.14	12.17	12.44	11.78	12	12.23	11.45	12.03	11.88	11.65	12.24	11.73	11.94	11.76	12.02	11.72	12.11	11.51	12.2	11.55	11.59	11.99	12.08	11.86	11.66	12.03	11.84	11.99
380	APPLE0F000004129	At2g24765	8e-51	ADP-ribosylation factor 3 (ARF3) identical to GP:453191 ADP-ribosylation factor 3 {Arabidopsis thaliana}; contains domain PF00025: ADP-ribosylation factor family	MDP0000017200	1e-106	8.3	8.21	7.96	7.32	7	6.69	7.466		8	8.03	7.44	8.02	8.5	8.12	8.16	7.78	8.41	7.81	8.04	8.17	8.46	7.69	8.68	7.78	8.36	8.73	8.02	8.22	8.22	8.33	7.55	8.33	8.56	8.17	8.15	8.57	8.47	8.24	7.91	7.59	7.9	7.63	8.15
381	APPLE0F000017957	At4g17530	1e-65	Ras-related GTP-binding protein, putative very strong similarity to RAB1C [Lotus corniculatus var. japonicus] GI:1370166; contains Pfam profile PF00071: Ras family	MDP0000200872	0	7.2	7.25	6.12	5.99	5.27	5.21	5.792		7.59	7.79	7.8	7.6	7.3	7.53	7.86	8.08	7.76	7.71	7.32	7.52	7.78	7.82	7.77	7.72	7.76	7.14	7.87	7.6	7.16	7.52	7.87	7.44	7.62	7.48	7.55	7.46	7.56	8.07	7.25	7.62	7.59	7.72	7.76
382	APPLE0F000021983	At1g53210	2e-18	sodium/calcium exchanger family protein / calcium-binding EF hand family protein contains Pfam profiles: PF01699 sodium/calcium exchanger protein, PF00036 EF hand	MDP0000169320	1e-79	10.92	10.98	10.41	10.17	9.56	9.44	10.23		12.27	12.15	12.18	11.92	11.59	12.18	12.25	11.81	11.84	11.89	11.87	11.75	11.73	12.2	11.37	12	11.69	11.79	11.88	11.92	11.89	11.94	12.22	11.86	11.72	11.76	11.87	11.76	11.74	12.34	11.77	12.22	12.02	12.18	11.85
383	APPLE0F000024315	At4g31980	3e-30	expressed protein contains Pfam profile PF03140: Plant protein of unknown function	MDP0000210218	0	6.38	6.43	6.1	6	5.76	5.25	5.76		7.96	8.47	8.61	8.03	7.82	7.95	8.12	8.1	8.07	8.23	7.87	8.13	8.33	8.71	7.94	8.08	8.24	7.87	8.25	7.87	7.84	7.62	8.46	7.88	7.95	8.03	7.49	8.5	7.82	8.27	7.61	8.42	8.04	8.11	8.16
384	APPLE0F000027681	At1g05010	1e-06	1-aminocyclopropane-1-carboxylate oxidase / ACC oxidase / ethylene-forming enzyme (ACO) (EAT1) Identical to 1-aminocyclopropane-1-carboxylate oxidase (ACC oxidase) gb|X66719 (EAT1). ESTs gb|T43073, gb|T5714, gb|R90435, gb|R44023, gb|AA5979	MDP0000725984	7e-48	4.36	4.76	3.7	3.49	3.4	3.22	3.624		8.07	7.51	7.85	8.52	8.48	8.49	8.19	8.12	8.19	7.65	8.17	7.71	8.65	7.94	8.18	8.06	8.14	8.45	7.9	7.97	8.3	8.19	7.76	8.47	8.04	8.4	8.28	8.18	8.52	8.12	8.06	7.6	8.21	8.27	8.28
385	APPLE0FR00077848	No Hits Found		unknown function	MDP0000354735	0.023	10.03	10.33	9.39	9.58	9.11	8.8	9.25		7.76	7.91	7.65	7.6	7.47	7.44	7.7	7.79	7.89	7.66	7.57	7.92	8.03	7.79	7.79	7.86	7.68	7.64	7.52	7.54	7.06	7.47	7.79	7.48	7.87	7.95	7.62	8.2	7.4	7.62	6.89	7.74	7.62	7.71	8.08
386	APPLE0F000059041	At3g45010	3e-23	serine carboxypeptidase III, putative similar to serine carboxypeptidase III from Oryza sativa SP|P37891, Matricaria chamomilla GI:6960455, Hordeum vulgare SP|P21529, Triticum aestivum SP|P11515; contains Pfam profile PF0450 serine carboxy	MDP0000804741	5e-83	7.09	6.88	5.68	5.68	4.49	4.41	5.603		7.11	7.32	7.28	7.36	7.47	7.46	7.55	7.47	7.57	7.04	7.87	7.33	7.48	7.23	6.99	7.32	7.54	7.46	7.01	7.93	7.31	7.41	7.16	7.5	7.43	7.55	7.29	7.54	7.21	7.41	6.88	7.65	7.59	7.24	7.29
387	APPLE0F000018286	At1g08510	2e-42	acyl-[acyl carrier protein] thioesterase / acyl-ACP thioesterase / oleoyl-[acyl-carrier protein] hydrolase / S-acyl fatty acid synthase thioesterase identical to acyl-(acyl carrier protein) thioesterase [Arabidopsis thaliana] GI:804948	MDP0000298759	1e-166	7.27	7.54	6.62	5.83	5.39	4.93	5.89		6.58	6.66	6.7	6.99	7.08	7.23	6.87	6.75	6.83	6.55	6.86	6.55	6.69	6.91	6.44	6.62	6.4	6.73	6.99	6.65	6.75	6.65	6.53	6.85	6.44	6.9	6.73	6.71	6.91	6.71	6.39	6.73	6.73	6.73	6.66
388	APPLE0F000016890	At5g27700	1e-18	40S ribosomal protein S21 (RPS21C) ribosomal protein S21, Zea mays, PIR:T03945	MDP0000245659	2e-66	8.4	8.74	8.12	7.41	7.1	6.87	7.624		10.04	11.55	10.69	11.17	11.29	11.35	11.55	11.59	11.7	11.57	11.43	12.04	12.01	10.12	11.75	10.59	10.53	11.88	10.44	11.42	10.88	11	10.41	11.39	10.25	11.85	11.07	11.63	11.5	11.44	10.69	10.22	11.57	10.71	11.48
389	APPLE0F000061316	At5g10980	8e-14	histone H3 identical to HISTONE H3.2, MINOR, Medicago sativa, SWISSPROT:P11105, histone H3 variant H3.3 Lycopersicon esculentum GI:1435157; contains Pfam profile PF00125 Core histone H2A/H2B/H3/H4	MDP0000258816	4e-36	7.64	8.23	6.72	6.46	5.91	6.23	6.71		10.79	11.93	11.06	11.82	11.51	11.73	11.84	12.18	12.37	12.19	12.06	12.1	12.58	10.72	12.4	11	11.15	12.29	11.34	12.14	11.44	11.91	11.4	11.92	10.79	12.08	11.7	12.19	11.78	11.86	11.4	11.15	12.11	11.28	11.58
390	APPLE0F000016773	At2g13360	2e-41	serine-glyoxylate aminotransferase-related similar to serine-glyoxylate aminotransferase (GI:21535798)[Methylobacterium dichloromethanicum; contains TIGRFAM TIGR01364: phosphoserine aminotransferase; contains Pfam PF00266: aminotransferase	MDP0000832369	1e-113	6.42	6.63	5.31	5.29	4.85	4.86	5.501		8.88	9.07	9.05	9.27	10.01	9.54	9.48	9.12	9.11	9.29	9.67	8.85	9.7	9.01	8.84	9	8.84	9.02	9.09	8.9	9.09	9.09	9	9.62	9.24	8.76	8.82	8.62	9.05	8.75	8.87	9.26	9.05	8.78	9.24
391	APPLE0F000017325	At4g18810	1e-14	expressed protein similar to UV-B and ozone similarly regulated protein 1 UOS1 [Pisum sativum] GI:20339364	MDP0000210133	1e-54	9.75	9.53	9.03	9.15	7.9	7.67	8.801		9.34	9.13	8.84	9.04	9.97	9.65	9.5	9.21	9.52	9.41	9.47	10.11	9.7	8.99	9.65	8.6	9.11	9.8	8.56	9.4	9.45	9.07	9.01	9.54	8.98	9.59	9.02	9.36	9.78	9.14	9.25	9.41	9.39	8.59	8.83
392	APPLE0FR00072586	No Hits Found		unknown function	MDP0000338002	1e-12	5.73	6.1	5.48	5.11	4.97	4.67	4.888		6.89	6.78	6.71	6.58	6.98	7	6.64	7.24	6.77	6.65	6.82	6.73	6.55	6.73	6.43	7.26	6.73	7.56	6.58	7.13	6.94	7.33	6.96	6.81	6.6	6.71	7.17	7.03	7.46	6.58	7.25	6.45	7.52	7	6.9
393	APPLE0F000059040	At5g35360	7e-30	acetyl-CoA carboxylase, biotin carboxylase subunit (CAC2) identical to acetyl-CoA carboxylase, biotin carboxylase subunit (CAC2) [Arabidopsis thaliana] GI:1905876	MDP0000215466	1e-101	8.14	8.39	7.56	7.3	6.78	6.3	7.154		7.55	7.58	7.88	8.02	8.29	7.99	7.91	8.06	8.27	7.72	8	7.77	7.93	7.62	7.81	7.76	8.06	8.13	7.9	7.61	8.22	7.86	7.9	7.96	8.59	7.57	7.59	7.38	7.94	7.77	7.88	7.82	7.93	8.1	7.78
394	APPLE0F000020714	At5g12140	4e-09	cysteine protease inhibitor, putative / cystatin, putative similar to SP|P31726 Cystatin I precursor (CORN kernel cysteine proteinase inhibitor) {Zea mays}; contains Pfam profile PF00031: Cystatin domain	MDP0000310811	7e-61	4.97	5.03	4.39	4.48	3.68	3.64	4.19		6.86	7.28	7.54	7.54	7.57	7.29	7.33	7.54	7.48	7.43	7.03	7.5	7.32	7.7	7.45	7.34	7.25	6.98	7.17	7.1	7.47	7.2	7.45	6.93	7.4	7.48	6.83	7.59	7.18	7.37	7.06	7.16	7.21	7.52	7.36
395	APPLE0F000023938	At3g51310	1e-11	vacuolar protein sorting-associated protein 35 family protein / VPS35 family protein similar to vacuolar protein sorting 35 [Mus musculus] GI:11875394; contains Pfam profile PF03635: Vacuolar protein sorting-associated protein 35	MDP0000076609	4e-77	6.83	7.36	5.99	5.83	4.74	4.97	5.424		6.65	6.95	6.49	7.33	6.78	6.96	6.75	7.16	6.99	6.71	7.34	7.72	7.16	7.12	7.34	6.57	7.06	7.01	6.9	6.64	6.99	6.56	6.49	7.06	6.86	7.21	6.81	7.08	6.58	7.09	7.31	7.02	7.16	6.65	7.03
396	APPLE0F000061324	At4g04040	1e-10	pyrophosphate--fructose-6-phosphate 1-phosphotransferase beta subunit, putative / pyrophosphate-dependent 6-phosphofructose-1-kinase, putative strong similarity to SP|Q41141 Pyrophosphate--fructose 6-phosphate 1-phosphotransferase beta sub	MDP0000290291	6e-92	8.56	8.96	8.3	8	7.73	7.71	7.9		8.9	10.01	10.49	9.46	9.77	9.91	9.43	9.93	10.35	10.49	9.39	8.76	9.73	10.26	9.2	10.08	10.65	8.97	11	10.11	10.1	10.4	9.98	9.79	10.92	9.17	9.41	9.61	9.63	9.86	10.09	10.04	9.31	10.34	10.12
397	APPLE0FR00039286	No Hits Found		Leucine-rich repeat repeat	MDP0000151683	1e-163	6.04	6.4	5.85	5.62	5.02	4.56	5.389		6.98	6.54	6.88	6.77	6.83	7.02	6.95	7.04	6.48	6.98	7.17	6.26	7.09	6.47	6.84	6.99	6.87	6.94	7.33	7.11	6.52	6.19	6.93	6.73	7	7.13	7.01	6.81	6.84	7.07	6.66	6.79	7.13	6.93	7.08
398	APPLE0FR00043470	No Hits Found		chlororespiration biological process	MDP0000334395	5e-58	7.79	7.66	6.53	6.83	5.77	5.71	6.77		7.82	7.4	7.79	7.18	8.12	8.07	7.67	7.95	7.78	7.52	7.88	7.4	7.8	7.45	7.25	7.77	7.71	7.8	7.56	7.81	7.63	7.93	7.45	7.72	7.54	7.76	7.71	7.69	7.79	7.52	7.92	7.53	7.75	7.66	7.41
399	APPLE0F000022113	At5g27700	4e-22	40S ribosomal protein S21 (RPS21C) ribosomal protein S21, Zea mays, PIR:T03945	MDP0000299239	6e-76	8.62	8.76	8.01	7.74	6.97	7.16	7.57		13.38	14.16	14.05	14.2	13.64	14.18	14.13	14.26	14.28	14.03	14.05	14.51	14.41	13.6	14.21	13.56	13.56	14.59	13.61	14.35	13.64	14.02	13.75	14.26	13.31	14.53	14.01	14.35	13.96	14.31	13.9	13.25	14.38	13.89	14.16
400	APPLE0F000060273	At2g42590	4e-38	14-3-3 protein GF14 mu (GRF9) identical to GF14 mu GI:3551052, SP:Q96299 from [Arabidopsis thaliana]	MDP0000263569	1e-137	6.37	6.26	5.11	4.62	4.05	3.96	4.873		7.41	7	7.05	7.04	7.75	7.91	7.46	7.55	7.84	7.57	7.14	7.27	7.21	7.46	7.39	7.25	7.25	7.67	7.22	7.06	7.57	7.04	7.33	7.08	7.32	7.27	7.35	7.66	7.48	7.16	7.53	7.17	7.3	7.43	7.19
401	APPLE0F000021903	At3g47300	6e-18	selenoprotein-related contains weak similarity to selenoprotein W (Swiss-Prot:P49904) [Rattus norvegicus]	MDP0000232897	4e-68	7.61	7.99	7.39	6.77	5.94	5.9	6.83		7.59	8.32	8.38	8.17	8.29	8.38	8.19	8.51	8.42	8.72	8.07	8.11	8.25	8.32	7.86	8.42	8.26	8.2	8.32	8.19	8.05	8.29	8.41	8.04	8.13	8.07	8.13	8.07	8.37	8.27	7.58	8.09	8.59	8.54	8.37
402	APPLE00R00024735	At5g65750	0.0004	2-oxoglutarate dehydrogenase E1 component, putative / oxoglutarate decarboxylase, putative / alpha-ketoglutaric dehydrogenase, putative similar to SP|P20967 2-oxoglutarate dehydrogenase E1 component, mitochondrial precursor (EC 1.2.4.2) (A	MDP0000252894	6e-53	7.84	7.69	7.21	6.95	6.39	5.88	7.004		7.91	8.31	8.34	8.26	7.86	7.89	8.51	8.55	8.42	8.64	8.18	8.42	8.31	8.42	8.48	8.19	8.25	8.31	8.49	8.34	8.57	8.13	8.43	8.3	8.52	8.21	8.35	8.55	8.15	8.38	8.55	8.01	8.31	8.35	8.2
403	APPLE0FR00080439	No Hits Found		Ribonuclease H fold domain	MDP0000439485	5e-06	8	8.75	7.29	6.91	6.45	6.02	6.79		7.23	6.42	6.74	7.19	7.02	7.32	6.82	7.52	6.7	7.61	7.69	7.45	7.08	7.24	7.01	6.46	7.02	7.32	6.94	7.37	7.2	6.8	7	6.57	6.87	6.88	7	7.58	6.76	6.93	7.56	6.27	6.57	7.2	7.22
404	APPLE0FR00078202	No Hits Found		Proteinase inhibitor I25	MDP0000128517	2e-63	9.56	9.51	8.64	8.97	8.22	8.24	8.71		7.84	7.61	7	7.51	7.57	7.42	7.41	7.39	7.14	7.55	7.33	7.8	7.7	7.25	7.22	7.31	7.6	7.94	7.24	7.54	7.52	7.81	7.23	8.07	7.52	7.69	7.75	7.81	7.47	7.29	7.5	7.33	7.52	7.39	7.12
405	APPLE0F000026083	At3g45850	7e-27	kinesin motor protein-related kinesin-related protein TKRP125, Nicotiana tabacum, PIR:T02017	MDP0000859326	6e-71	7.62	8.04	7.03	6.26	5.58	5.59	6.51		7.24	7.45	7.05	6.99	7.18	7.37	7.23	7.55	7.31	7.34	7.3	7.02	7.01	7.16	7.08	7.19	7.36	7.11	7.53	7.22	7.5	7.26	7.35	7.05	7.42	7.22	7.07	7.11	6.99	7.32	7.23	7.06	7.32	7.47	7.11
406	APPLE0FR00040941	No Hits Found		unknown function	MDP0000808657	2e-11	7.2	7.27	7.15	6.55	5.45	4.59	6.582		11.9	11.41	11.52	12.08	11.65	11.85	12.29	11.86	11.83	11.06	11.81	12.06	11.63	11.4	12.04	11.93	11.81	12.19	11.44	11.33	11.97	11.55	11.72	11.42	11.6	12.08	12.19	11.87	11.87	11.92	11.69	11.87	11.81	11.82	11.58
407	APPLE0F000027097	At5g39740	7e-35	60S ribosomal protein L5 (RPL5B) ribosomal protein L5, rice	MDP0000719216	1e-104	8.69	8.87	8.32	7.71	7.48	7.38	7.942		10.01	11.1	11.09	11.04	11.05	11.36	11.39	11.48	11.5	11.46	11.01	11.01	11.39	10.4	10.92	10.61	10.91	11.38	10.93	11.14	10.63	10.9	11.31	11.04	11.03	11.17	10.74	10.81	10.98	11.6	10.62	10.83	11.24	11.3	11.31
408	APPLE0F000020640	At3g55070	5e-12	expressed protein	MDP0000212549	5e-55	5.32	5.33	4.41	4.54	3.69	3.14	3.97		7.14	6.48	6.88	6.92	7.29	7.56	6.87	6.7	6.83	7.02	7.12	6.81	6.1	6.45	6.81	6.75	6.88	7.08	7.1	6.57	6.96	6.94	6.69	6.79	7.14	6.65	7	7.55	6.69	6.69	7.23	6.77	6.66	6.4	7.13
409	APPLE00R00018459	At3g61110	2e-17	40S ribosomal protein S27 (ARS27A) identical to cDNA ribosomal protein S27 (ARS27A) GI:4193381	MDP0000264123	1e-25	8.77	8.98	7.89	7.94	7.59	7.75	8.066		10.76	11.63	11.36	11.58	11.59	11.55	11.97	12.39	12.08	11.22	11.71	12.09	11.87	11.09	12.3	10.68	11.41	12.07	10.98	11.62	11.38	11.06	11.15	11.17	10.86	12.26	11.21	12.01	11.52	11.96	11.54	10.96	12.43	11.59	11.28
410	APPLE0F000060281	At3g13330	8e-13	expressed protein	MDP0000204412	5e-45	8.74	8.69	7.59	8.18	7.49	7.09	7.849		7.39	6.69	6.75	6.72	6.87	7.05	6.92	6.68	6.77	6.9	7.19	7.2	7.26	7.01	7.16	6.82	6.78	7.02	6.61	6.71	6.94	6.16	7.29	6.56	7.11	7.1	6.87	6.62	6.32	6.5	7.04	7.22	6.41	6.87	6.63
411	APPLE0FR00042817	gb|ZP_00056433|	0.96	hypothetical protein [Magnetospirillum magnetotacticum]	MDP0000552093	5e-38	5.44	5.62	5.04	5.06	4.06	4.35	4.63		7.25	7.65	7.77	7.25	7.49	7.47	8.01	7.41	7.63	7.74	7.57	7.58	7.22	8.05	7.3	7.56	7.68	7.49	7.59	7.63	7.75	7.34	7.67	7.3	7.78	7.65	7.24	7.62	7.42	7.73	7.74	7.78	7.44	7.66	7.54
412	APPLE00R00016652	At1g12900	2e-19	glyceraldehyde 3-phosphate dehydrogenase, chloroplast, putative / NADP-dependent glyceraldehydephosphate dehydrogenase, putative similar to SP|P25856 Glyceraldehyde 3-phosphate dehydrogenase A, chloroplast precursor (EC 1.2.1.13) (NADP-dep	MDP0000527995	2e-58	5.57	5.73	5.04	5.21	3.9	3.98	4.8		9.79	9.68	9.23	9.87	11.08	10.26	10.45	10.22	10.14	9.81	10.36	10.34	10.05	10.16	9.96	9.45	9.53	10.06	9.71	9.56	9.82	9.57	9.49	9.96	9.92	10.44	9.88	9.89	10.12	9.9	9.92	9.85	10.07	9.47	10
413	APPLE0F000020815	At4g11600	1e-12	glutathione peroxidase, putative	MDP0000243843	1e-44	9.91	10.09	9.43	9.38	8.61	8.43	9.201		13.56	13.18	12.92	13.51	14.08	13.6	13.4	13.3	13.43	13.25	13.57	13.33	13.96	13.42	13.59	13.31	13.1	13.72	13.21	13.41	13.37	13.38	13.24	13.53	12.41	13.2	13.2	13.55	13.9	13.23	13.28	13.03	13.33	13.1	13.27
414	APPLE0F000017614	At1g11750	0.0002	ATP-dependent Clp protease proteolytic subunit (ClpP) identical to ATP-dependent Clp protease proteolytic subunit GI:2827888 from [Arabidopsis thaliana]; contains Pfam profile PF00574: Clp protease; contains TIGRfam profile TIGR00493: ATP-	MDP0000162392	1e-129	7.19	7.79	6.5	6.05	5.4	5.17	6.423		7.3	7.66	7.72	7.82	8.49	7.87	7.88	7.64	8.05	7.53	8.23	8.09	8.59	7.17	8.15	7.35	7.41	8.61	7.52	7.8	8	7.68	7.24	8.09	7.72	8.03	7.95	8.07	8.34	7.66	7.74	7.57	7.63	7.54	7.49
415	APPLE0FR00078282	No Hits Found		Transcription factor CBF/NF-Y/archaeal histone domain	MDP0000324583	2e-32	5.21	5.35	5.08	4.71	4.23	4.43	4.532		7.25	7.68	7.76	7.46	7.63	7.94	7.82	7.92	8.04	7.46	7.5	7.66	7.86	7.45	7.89	7.97	7.67	7.81	7.63	7.64	7.43	7.81	7.86	7.26	7.68	7.82	7.83	7.33	7.8	7.63	6.95	7.52	7.73	7.87	7.69
416	APPLE0FR00043845	No Hits Found		unknown function	MDP0000325346	1e-17	7.03	6.97	5.21	5.23	4.19	4.2	5.31		7.99	8.14	8.54	7.95	8.92	8.41	8.11	8.22	8.1	8.27	8.04	8.57	8.71	8.34	7.41	7.76	7.92	8.85	8.12	8.42	8.02	8.32	7.91	8.58	7.88	8.04	8.05	8.03	8.6	8.07	8.11	7.98	8.39	7.88	7.99
417	APPLE0F000056938	At3g55120	1e-44	chalcone-flavanone isomerase / chalcone isomerase (CHI) identical to SP|P41088	MDP0000309104	1e-176	11.08	10.85	10.27	10.24	9.95	9.74	10.19		11.63	11.58	11.06	11.21	11.48	11.32	11.78	11.51	11.77	11.28	10.95	11.24	11.28	11.24	11.16	10.94	11.35	11.37	10.78	11.54	11.05	11.39	11.22	11.52	10.3	11.46	11.63	11.23	11.25	11.19	10.5	10.97	10.98	11.26	11.17
418	APPLE0FR00081156	No Hits Found		3-isopropylmalate dehydratase activity	MDP0000825285	1e-42	9.59	9.96	8.83	8.6	7.87	7.86	8.788		8.22	8.94	8.91	8.16	8.07	8.38	8.68	9.14	8.95	9.07	8.22	8.5	8.35	9.15	8.4	8.97	8.64	8.32	9.05	8.58	8.31	8.58	9.23	8.15	8.43	8.32	8.14	8.22	8.29	8.84	8.19	8.86	8.26	9	9.08
419	APPLE0FR00045256	No Hits Found		Histone H4 family	MDP0000816202	7e-15	6.09	6.96	5.9	5.04	4.91	4.6	5.2		10.69	11.24	11.06	11.45	10.85	10.87	11.51	12.13	11.04	11.14	11.2	11.28	11.96	10.64	11.61	10.91	10.98	11.97	10.32	11.33	10.85	11.44	11.16	11.13	10.04	11.48	11.4	11.6	10.74	11.53	11.51	11.07	11.53	10.87	10.86
420	APPLE0F000021684	At2g38090	2e-55	myb family transcription factor contains Pfam profile: PF00249 myb-like DNA-binding domain	MDP0000142580	0	8.57	8.71	7.92	7.66	7.52	7.08	7.96		8.2	8.62	8.26	7.92	7.89	7.61	8.06	8.48	7.71	8.37	7.96	7.9	8.12	8.71	7.73	7.97	7.95	7.85	7.9	7.83	7.98	7.85	7.98	7.96	8	7.87	8.24	8.17	8.06	8.02	8.07	8.09	8.11	7.93	7.84
421	APPLE0F000062056	ref|NP_084761|	9e-18	hypothetical protein [Oenothera elata subsp. hookeri]	MDP0000343027	3e-10	11.42	11.85	10.5	10.27	9.75	9.34	10.26		7.3	7.08	7.56	7.59	7.93	7.68	7.57	7.44	7.54	7.14	7.95	7.61	7.54	6.77	7.21	7.19	7.08	7.39	7.76	8	7.99	7.86	7.15	7.78	7.33	7.64	6.99	7.23	8.07	7.43	7.6	7.19	7.74	7.18	6.8
422	APPLE0FR00045768	No Hits Found		protein serine/threonine kinase activity	MDP0000261726	1e-24	5.49	6.28	5.19	3.97	4.28	4.13	4.025		7.76	7.68	7.34	7.87	7.41	7.77	7.5	7.68	7.38	7.26	7.67	7.4	7.71	6.81	7	7.02	7.49	7.72	7.36	7.5	7.08	7.33	7.45	7.78	7.39	7.57	7.5	7.51	7.36	7.46	7.34	7.46	7.42	7.26	7.34
423	APPLE0FR00048187	pir||T14285	0.11	embryogenic callus protein 66b - carrot (fragment)	MDP0000724659	2e-49	5.42	5.58	5.01	4.88	4.16	4.73	4.81		7.08	7.3	6.81	6.91	7.38	7.54	7.34	7.19	7.42	7.34	7.23	7.09	7.4	7.55	7.88	7.08	7.21	7.05	6.91	7.61	7.2	7.33	7.21	7.46	7.57	7.29	6.94	6.96	7.17	7.01	7.41	7.04	6.98	7.45	6.89
424	APPLE0F000021095	At4g10270	4e-14	wound-responsive family protein similar to wound induced protein (GI:19320) [Lycopersicon esculentum]	MDP0000769492	1e-80	4.53	4.91	4.05	3.93	3.81	3.78	3.86		6.91	7.31	6.94	7.14	7.19	7.33	7.31	7.2	7.25	7.13	7.21	7.09	7.21	7.28	7.12	7.12	7	6.89	6.68	7.02	7.06	7.04	7.35	7.16	6.96	7.38	7.23	7.36	6.75	7	7.2	7.09	7.19	7.24	7.06
425	APPLE0FR00067981	No Hits Found		unknown function	MDP0000354434	1e-60	7.35	8.12	7.15	6.58	6.09	5.46	6.744		7.42	7.61	7.13	7.71	7.42	8.69	7.25	6.96	7.35	7.19	7.91	7.54	7.52	7.62	7.88	7.11	6.94	7.7	7.69	7.91	7.64	7.29	7.39	7.71	7.16	6.61	7.57	7.82	7.06	7.24	7.54	7.46	7.45	7.31	7.14
426	APPLE0F000017775	At2g21390	5e-15	coatomer protein complex, subunit alpha, putative contains Pfam PF00400: WD domain, G-beta repeat; similar to Coatomer alpha subunit (Alpha-coat protein) (Alpha-COP) (HEPCOP) (HEP-COP) (SP:P53621) [Homo sapiens]	MDP0000287835	1e-52	10.37	10.75	9.19	9.12	8.34	8.52	9.237		8	7.67	7.83	7.78	8	8.03	7.83	7.86	8.32	7.66	7.95	7.64	7.73	7.64	7.91	8.39	8.45	7.74	7.9	8.17	8.42	7.89	7.72	7.7	9	7.92	8.12	8.07	7.9	7.74	7.86	7.87	7.82	8.36	8.06
427	APPLE00R00061501	At4g20270	2e-35	leucine-rich repeat transmembrane protein kinase, putative CLAVATA1 receptor kinase, Arabidopsis th., PATX:G2160756	MDP0000158780	1e-165	8.62	8.74	8.42	7.95	7.95	7.46	7.974		7.21	7.39	7.12	7.21	7.34	7.11	6.88	7.2	7.1	7.24	7.16	6.72	7.16	6.99	6.85	7.23	7.4	7.08	6.92	6.72	7.11	7.16	7.12	7.03	7.71	7.02	6.61	7	6.76	6.78	7.06	6.98	7.02	6.93	7.2
428	APPLE0F000016638	At2g34430	4e-40	chlorophyll A-B binding protein / LHCII type I (LHB1B1) identical to photosystem II type I chlorophyll a/b binding protein [Arabidopsis thaliana] GI:16366	MDP0000656154	1e-131	7.68	7.97	6.47	6.38	5.32	5.46	6.632		12.24	12.79	12.21	12.52	13.4	13.08	12.98	12.57	13.15	13.15	12.94	12.62	13.15	12.63	12.67	12.12	12.45	12.75	12.76	12.78	12.32	12.72	12.31	13.02	12.37	12.71	12.52	12.94	12.89	12.67	12.14	12.32	12.68	12.32	13.17
429	APPLE0F000024130	At5g54190	5e-09	protochlorophyllide reductase A, chloroplast / PCR A / NADPH-protochlorophyllide oxidoreductase A (PORA) identical to SP:Q42536 protochlorophyllide reductase A, chloroplast precursor (EC 1.3.1.33) (PCR A) (NADPH-protochlorophyllide oxidore	MDP0000171795	5e-74	9	9.19	8.12	8.35	7.19	6.8	7.96		7.94	9.36	8.68	8.82	10.43	9.24	9.46	9.59	10.51	10.12	9.47	9.43	9.58	9.74	9.49	9.27	9.67	9.15	9.9	9.74	8.94	8.68	9.29	10.03	10.05	9.34	9.11	9.42	9.74	9.47	8.96	9	9.13	9.17	10.16
430
431
432	Transcripts not on second generation array
433	APPLE0F000016675	At1g05570	8e-26	callose synthase 1 (CALS1) / 1,3-beta-glucan synthase 1 nearly identical to callose synthase 1 catalytic subunit [Arabidopsis thaliana] GI:13649388	MDP0000229527	1e-101	10.2	10.17	9.3	8.85	8.76	8.62	9.21
434	APPLE0F000060990	At1g05810	1e-42	Ras-related protein (ARA-1) (ARA) / small GTP-binding protein, putative nearly identical to SP:P19892 Ras-related protein ARA-1 [Arabidopsis thaliana] (Gene 76:313-319(1989))	MDP0000244605	1e-156	9.57	9.85	8.94	8.41	8.56	8.49	8.745
435	APPLE0F000060808	At1g07890	2e-59	L-ascorbate peroxidase 1, cytosolic (APX1) identical to SP|Q05431 L-ascorbate peroxidase, cytosolic (EC 1.11.1.11) (AP) {Arabidopsis thaliana}, L-ascorbate peroxidase [Arabidopsis thaliana] gi|16173|emb|CAA42168; strong similarity to cytos	MDP0000241173	0	8.13	8.41	7.6	7.09	7.17	7.03	7.534
436	APPLE0F000061021	At1g08510	2e-59	acyl-[acyl carrier protein] thioesterase / acyl-ACP thioesterase / oleoyl-[acyl-carrier protein] hydrolase / S-acyl fatty acid synthase thioesterase identical to acyl-(acyl carrier protein) thioesterase [Arabidopsis thaliana] GI:804948	MDP0000298759	0	10.15	10.58	9.94	9.65	9.12	8.74	9.46
437	APPLE0F000017735	At1g08940	1e-10	phosphoglycerate/bisphosphoglycerate mutase family protein contains Pfam profile PF00300: phosphoglycerate mutase family	MDP0000306353	2e-57	9.06	9.3	8.54	8.73	8.22	7.93	8.453
438	APPLE0F000048347	At1g10940	0.081	serine/threonine protein kinase, putative similar to serine/threonine-protein kinase ASK1 [Arabidopsis thaliana] SWISS-PROT:P43291	MDP0000247791	4e-19	9.48	9.8	8.47	8.38	7.8	7.86	8.403
439	APPLE0F000025222	At1g10950	3e-28	endomembrane protein 70, putative	MDP0000203723	5e-86	10.54	10.56	10.33	10.12	9.83	9.23	9.83
440	APPLE0F000023002	At1g11910	5e-37	aspartyl protease family protein contains Pfam profiles: PF00026 eukaryotic aspartyl protease, PF03489 surfactant protein B, PF05184 saposin-like type B, region 1	MDP0000211315	3e-80	8.65	8.75	8.16	7.82	7.28	7.12	7.801
441	APPLE0F000060426	At1g13440	5e-12	glyceraldehyde 3-phosphate dehydrogenase, cytosolic, putative / NAD-dependent glyceraldehyde-3-phosphate dehydrogenase, putative very strong similarity to SP|P25858 Glyceraldehyde 3-phosphate dehydrogenase, cytosolic (EC 1.2.1.12) {Arabido	MDP0000645828	1e-54	10.14	9.96	9.15	8.92	8.44	8.05	8.935
442	APPLE0F000060942	At1g13440	4e-27	glyceraldehyde 3-phosphate dehydrogenase, cytosolic, putative / NAD-dependent glyceraldehyde-3-phosphate dehydrogenase, putative very strong similarity to SP|P25858 Glyceraldehyde 3-phosphate dehydrogenase, cytosolic (EC 1.2.1.12) {Arabido	MDP0000645828	2e-79	7.3	7.37	6.23	5.82	5.04	4.96	5.855
443	APPLE0F000057589	At1g13950	9e-53	eukaryotic translation initiation factor 5A-1 / eIF-5A 1 identical to SP|Q9XI91 Eukaryotic translation initiation factor 5A-1 (eIF-5A 1) {Arabidopsis thaliana}	MDP0000201872	1e-180	8.91	8.54	7.38	7.56	6.06	6.5	7.095
444	APPLE0F000018345	At1g15780	6e-40	expressed protein	MDP0000179119	0	8.87	9.05	8.73	8.37	7.77	7.1	8.28
445	APPLE0F000009464	At1g18650	4e-19	glycosyl hydrolase family protein 17 similar to beta-1,3-glucanase GI:15150341 from [Camellia sinensis]; C-terminal homology only	MDP0000325237	6e-88	8.58	8.73	8.17	7.37	7.21	6.8	7.5
446	APPLE0F000015900	At1g20340	9e-11	plastocyanin similar to plastocyanin GI:1865683 from [Arabidopsis thaliana]	MDP0000296782	1e-130	10.04	10.27	8.6	8.49	7.82	7.83	9.052
447	APPLE0F000017952	At1g22920	8e-29	COP9 signalosome subunit 5B / CSN subunit 5B (CSN5B) / c-JUN coactivator protein AJH1, putative (AJH1) COP9 complex subunit CSN5-1; identical to Arabidopsis homologs of a c-Jun coactivator AJH1 GI:3641314 from [Arabidopsis thaliana]; ident	MDP0000184474	6e-99	9.7	9.75	9.25	8.87	8.55	8.36	8.915
448	APPLE0F000015156	At1g24020	1e-11	Bet v I allergen family protein similar to major pollen allergen Bet v 1 GB:CAA96544 GI:1321726 from [Betula pendula]; contains Pfam profile PF00407: Pathogenesis-related protein Bet v I family	MDP0000216907	0	9.13	9.09	8.94	8.51	8.86	8.28	8.49
449	APPLE0F000021111	At1g24020	1e-27	Bet v I allergen family protein similar to major pollen allergen Bet v 1 GB:CAA96544 GI:1321726 from [Betula pendula]; contains Pfam profile PF00407: Pathogenesis-related protein Bet v I family	MDP0000427722	1e-158	7.7	7.97	6.81	6.62	5.83	5.5	6.56
450	APPLE0F000016047	At1g29930	3e-49	chlorophyll A-B binding protein 2, chloroplast / LHCII type I CAB-2 / CAB-140 (CAB2B) identical to SP|P04778 Chlorophyll A-B binding protein 2, chloroplast precursor (LHCII type I CAB-2) (CAB-140) (LHCP) {Arabidopsis thaliana}	MDP0000293052	1e-170	9.35	9.64	8.17	7.81	7.32	6.74	7.924
451	APPLE0F000017178	At1g29930	2e-15	chlorophyll A-B binding protein 2, chloroplast / LHCII type I CAB-2 / CAB-140 (CAB2B) identical to SP|P04778 Chlorophyll A-B binding protein 2, chloroplast precursor (LHCII type I CAB-2) (CAB-140) (LHCP) {Arabidopsis thaliana}	MDP0000468881	5e-74	9.15	9.88	8.19	8.17	7.06	6.92	8.062
452	APPLE0F000020482	At1g33100	5e-12	MATE efflux family protein similar to ripening regulated protein DDTFR18 [Lycopersicon esculentum] GI:12231296; contains Pfam profile PF01554: Uncharacterized membrane protein family	MDP0000161125	7e-38	9.06	9.14	8.32	7.36	7	6.78	8.132
453	APPLE0F000023194	At1g43170	4e-84	60S ribosomal protein L3 (RPL3A) identical to ribosomal protein GI:166858 from [Arabidopsis thaliana]	MDP0000268274	0	10.57	10.85	9.98	9.53	9.2	9.12	9.606
454	APPLE0F000024187	At1g43170	2e-09	60S ribosomal protein L3 (RPL3A) identical to ribosomal protein GI:166858 from [Arabidopsis thaliana]	MDP0000303386	1e-35	9.51	9.79	9.37	8.52	8.61	7.98	8.88
455	APPLE0F000017107	At1g43670	3e-30	fructose-1,6-bisphosphatase, putative / D-fructose-1,6-bisphosphate 1-phosphohydrolase, putative / FBPase, putative very strong similarity to SP|P46267 Fructose-1,6-bisphosphatase, cytosolic (EC 3.1.3.11) (D-fructose-1,6- bisphosphate 1-ph	MDP0000251810	2e-95	7.18	7.39	6.32	7.12	5.91	5.97	6.553
456	APPLE0F000027620	At1g52570	4e-35	phospholipase D alpha 2 / PLD alpha 2 (PLDALPHA2) (PLD2) / choline phosphatase 2 identical to phospholipase D alpha 2 ( PLD alpha 2) SP:Q9SSQ9 from [Arabidopsis thaliana]	MDP0000300217	1e-113	8.65	9.02	7.86	7.43	6.82	6.55	7.336
457	APPLE0F000059121	At1g52570	4e-22	phospholipase D alpha 2 / PLD alpha 2 (PLDALPHA2) (PLD2) / choline phosphatase 2 identical to phospholipase D alpha 2 ( PLD alpha 2) SP:Q9SSQ9 from [Arabidopsis thaliana]	MDP0000300217	2e-79	10.06	10.24	9.33	9.27	9.01	8.34	9.25
458	APPLE0F000060216	At1g53310	2e-29	phosphoenolpyruvate carboxylase, putative / PEP carboxylase, putative (PPC1) strong similarity to SP|P29196 Phosphoenolpyruvate carboxylase (EC 4.1.1.31) (PEPCASE) {Solanum tuberosum}; contains Pfam profile PF00311: phosphoenolpyruvate car	MDP0000719875	1e-113	8.33	8.47	7.71	8.01	6.78	5.71	7.224
459	APPLE0F000025338	At1g64750	7e-10	DSS1/SEM1 family protein contains Pfam profile PF05160: DSS1/SEM1 family	MDP0000507406	3e-64	10.19	10.01	9.6	9.5	8.72	8.55	9.201
460	APPLE0F000015820	At1g65060	2e-22	4-coumarate--CoA ligase 3 / 4-coumaroyl-CoA synthase 3 (4CL3) identical to SP|Q9S777 4-coumarate--CoA ligase 3 (EC 6.2.1.12) (4CL 3) (4-coumaroyl-CoA synthase 3) {Arabidopsis thaliana}	MDP0000293578	8e-82	7.82	7.76	6.78	6.69	6.46	6.44	6.622
461	APPLE0F000017895	At1g65290	4e-28	acyl carrier family protein / ACP family protein similar to SP|P53665 Acyl carrier protein, mitochondrial precursor (ACP) (NADH-ubiquinone oxidoreductase 9.6 kDa subunit) (MtACP-1) {Arabidopsis thaliana}; contains InterPro accession IPR003	MDP0000292177	1e-121	8.71	9.41	8.7	7.72	7.71	7.21	8.01
462	APPLE0F000060402	At1g67080	2e-09	expressed protein	MDP0000126808	1e-133	7.07	7.04	6.34	5.92	5.24	5.14	5.891
463	APPLE0F000023058	At1g67430	1e-20	60S ribosomal protein L17 (RPL17B) similar to ribosomal protein GI:19101 from [Hordeum vulgare]	MDP0000178948	6e-70	8.95	9.31	8.01	7.19	7.48	7.59	7.91
464	APPLE0F000016346	At1g70580	2e-66	glutamate:glyoxylate aminotransferase 2 (GGT2) identical to glutamate:glyoxylate aminotransferase 2 [Arabidopsis thaliana] GI:24461829; similar to alanine aminotransferase from Panicum miliaceum [SP|P34106], GI:4730884 from Oryza sativa; c	MDP0000250058	0	10.19	10.23	9.83	9.89	8.97	8.2	9.488
465	APPLE0F000007636	At1g74050	1e-51	60S ribosomal protein L6 (RPL6C) similar to 60S ribosomal protein L6 (YL 16 like) GB:CAB57309 from [Cyanophora paradoxa]	MDP0000575262	0	8.58	8.51	7.99	7.51	7.6	7.38	7.889
466	APPLE0F000015916	At1g76100	9e-29	plastocyanin identical to plastocyanin GI:1865683 from [Arabidopsis thaliana]	MDP0000740648	1e-180	10.91	11.08	10.48	10.68	10.51	9.69	10.294
467	APPLE0F000026725	At1g77590	4e-44	long-chain-fatty-acid--CoA ligase family protein / long-chain acyl-CoA synthetase family protein (LACS9) similar to LACS 3 [SP|O95573] from Homo Sapiens, LACS 3 [SP|Q63151] from Rattus norvegicus; contains Pfam HMM hit: AMP-binding enzymes	MDP0000225163	9e-80	11.47	11.46	11.2	10.99	10.86	10.3	10.865
468	APPLE0F000060944	At1g79750	9e-20	malate oxidoreductase, putative similar to malate oxidoreductase (NADP-dependent malic enzyme) GB:P34105 (Populus balsamifera subsp. trichocarpa)	MDP0000132833	6e-76	8.22	8.87	6.99	6.62	5.81	6.29	6.935
469	APPLE0F000015771	At2g05100	4e-47	chlorophyll A-B binding protein / LHCII type II (LHCB2.1) (LHCB2.3) identical to Lhcb2 protein [Arabidopsis thaliana] GI:4741948, GI:4741944; contains Pfam profile PF00504: Chlorophyll A-B binding protein	MDP0000708928	1e-111	9.87	9.82	8.7	8.34	7.91	7.81	8.81
470	APPLE0F000019233	At2g05630	1e-18	autophagy 8d (APG8d) identical to autophagy 8d [Arabidopsis thaliana] GI:19912157; contains Pfam profile PF02991: Microtubule associated protein 1A/1B, light chain 3	MDP0000335306	1e-47	8.21	8.49	7.97	7.29	7.13	6.83	7.53
471	APPLE0F000016328	At2g16850	7e-57	plasma membrane intrinsic protein, putative very strong similarity to plasma membrane intrinsic protein (SIMIP) [Arabidopsis thaliana] GI:2306917	MDP0000146630	0	9.24	10.02	8.31	7.54	7.5	7.5	8.367
472	APPLE0F000015760	At2g17390	5e-12	ankyrin repeat family protein contains ankyrin repeats, Pfam:PF00023	MDP0000247777	1e-147	5.72	5.98	5.27	4.99	4.72	4.31	4.94
473	APPLE0F000021044	At2g17800	6e-29	Rac-like GTP-binding protein (ARAC1) (ATGP2) identical to Rac-like GTP-binding protein (ARAC1) SP:Q38902 from [Arabidopsis thaliana]	MDP0000090045	7e-67	7.08	6.76	5.86	5.49	5.18	4.55	5.23
474	APPLE0F000022858	At2g21410	2e-14	vacuolar proton ATPase, putative similar to vacuolar proton ATPase 100-kDa subunit from Dictyostelium discoideum P|1384136|gb|AAB49621	MDP0000330133	1e-101	8.95	9.23	8.6	8.61	8.28	7.79	8.341
475	APPLE0F000019558	At2g23420	4e-55	nicotinate phosphoribosyltransferase family protein / NAPRTase family protein contains Pfam domain PF04095: Nicotinate phosphoribosyltransferase (NAPRTase)	MDP0000718790	1e-171	9.02	8.95	8.69	8.15	7.88	7.5	8.16
476	APPLE00R00012527	At2g23610	2e-21	esterase, putative similar to ethylene-induced esterase [Citrus sinensis] GI:14279437, polyneuridine aldehyde esterase [Rauvolfia serpentina] GI:6651393; contains Pfam profile PF00561: hydrolase, alpha/beta fold family	MDP0000514658	1e-111	8.27	8.07	7.2	7.65	6.64	6.52	6.938
477	APPLE0F000024499	At2g24270	3e-25	NADP-dependent glyceraldehyde-3-phosphate dehydrogenase, putative similar to NADP-dependent glyceraldehyde-3-phosphate dehydrogenase (NON-phosphorylating glyceraldehyde 3-phosphate; glyceraldehyde-3-phosphate dehydrogenase [NADP+]) [Nicoti	MDP0000624696	1e-107	8.96	9.21	8.71	8.18	7.77	7.31	8.16
478	APPLE0F000016368	At2g24520	5e-54	ATPase, plasma membrane-type, putative / proton pump, putative strong similarity to P-type H(+)-transporting ATPase from [Phaseolus vulgaris] GI:758250, [Lycopersicon esculentum] GI:1621440, SP|Q03194 {Nicotiana plumbaginifolia}, [Solanum	MDP0000181085	0	10.17	10.31	9.34	9.81	9.04	8.34	9.535
479	APPLE0F000061628	At2g25540	8e-39	cellulose synthase, catalytic subunit, putative similar to cellulose synthase-1 [gi:9622874] and -2 [gi:9622876] from Zea mays	MDP0000279461	1e-105	7.3	7.69	7.1	6.75	6.34	5.72	6.46
480	APPLE0F000017689	At2g25737	4e-27	expressed protein contains Pfam profile: PF01925 domain of unknown function DUF81	MDP0000153876	1e-171	10.48	10.3	9.77	10.02	9.09	8.53	9.321
481	APPLE0F000018984	At2g27100	2e-12	C2H2 zinc-finger protein SERRATE (SE) identical to C2H2 zinc-finger protein SERRATE GI:14486602 from [Arabidopsis thaliana]	MDP0000228264	6e-79	10.48	10.62	10.07	10.11	9.3	9.12	9.67
482	APPLE0F000057890	At2g28000	1e-52	RuBisCO subunit binding-protein alpha subunit, chloroplast / 60 kDa chaperonin alpha subunit / CPN-60 alpha identical to SWISS-PROT:P21238- RuBisCO subunit binding-protein alpha subunit, chloroplast precursor (60 kDa chaperonin alpha subun	MDP0000631455	1e-174	10.28	10.71	9.66	9.26	8.96	8.75	9.445
483	APPLE0F000059583	At2g37170	5e-20	plasma membrane intrinsic protein 2B (PIP2B) / aquaporin PIP2.2 (PIP2.2) identical to SP|P43287 Plasma membrane intrinsic protein 2B {Arabidopsis thaliana}	MDP0000498645	8e-92	10.23	10.35	9.52	9.89	8.95	8.62	9.5
484	APPLE0F000058218	At2g37270	2e-33	40S ribosomal protein S5 (RPS5A) identical to GP:3043428	MDP0000132523	1e-129	11.1	11.37	10.53	10.32	9.95	9.65	10.41
485	APPLE0F000059891	At2g44680	2e-07	casein kinase II beta chain, putative similar to casein kinase II beta-3 chain (CK II) [Arabidopsis thaliana] SWISS-PROT:O81275	MDP0000842796	6e-99	7.4	7.85	6.57	5.88	5.23	5.44	6.35
486	APPLE0F000017683	At2g48020	8e-29	sugar transporter, putative similar to ERD6 protein {Arabidopsis thaliana} GI:3123712, sugar-porter family proteins 1 and 2 [Arabidopsis thaliana] GI:14585699, GI:14585701; contains Pfam profile PF00083: major facilitator superfamily prote	MDP0000325761	1e-125	7.28	7.59	6.89	6.55	6.53	6.22	6.591
487	APPLE0F000025463	At3g01120	8e-10	cystathionine gamma-synthase, chloroplast / O-succinylhomoserine (Thiol)-lyase (CGS) identical to SP|P55217 Cystathionine gamma-synthase, chloroplast precursor (EC 4.2.99.9) (CGS) (O-succinylhomoserine (Thiol)-lyase) {Arabidopsis thaliana}	MDP0000132750	7e-89	10.12	10.1	9.41	8.9	8.77	8.57	9.309
488	APPLE0F000060289	At3g02470	2e-16	adenosylmethionine decarboxylase family protein contains Pfam profile: PF01536 adenosylmethionine decarboxylase	MDP0000171041	1e-67	8.43	8.46	7.84	8.05	7.1	6.81	7.569
489	APPLE0F000011092	At3g02580	5e-89	delta 7-sterol-C5-desaturase (STE1) identical to sterol-C5-desaturase GB:AAD12944 GI:4234768 from [Arabidopsis thaliana]	MDP0000465581	0	8.98	9.73	8.48	7.56	7.59	7.3	7.869
490	APPLE0F000027504	At3g06860	5e-15	fatty acid multifunctional protein (MFP2) identical to fatty acid multifunctional protein (AtMFP2) GB:AF123254 [gi:4337027] (Arabidopsis thaliana) (fatty acid beta-oxidation); contains Pfam profiles PF02737 (3-hydroxyacyl-CoA dehydrogenase	MDP0000322725	2e-69	9.23	9.64	8.99	8.42	8.56	7.67	8.26
491	APPLE0F000015783	At3g08940	1e-53	chlorophyll A-B binding protein (LHCB4.2) contains Pfam profile: PF00504 chlorophyll A-B binding protein; identical to Lhcb4.2 protein GB:AAD28774 [Arabidopsis thaliana]	MDP0000757636	0	8.01	8.13	6.86	7.45	6.85	6.88	7.17
492	APPLE00R00054041	At3g09200	4e-32	60S acidic ribosomal protein P0 (RPP0B) similar to putative 60S acidic ribosomal protein P0 GB:P50346 [Glycine max]	MDP0000262625	1e-112	7.68	8.1	7.26	6.47	6.79	6.75	6.955
493	APPLE0F000017298	At3g11270	4e-32	26S proteasome non-ATPase regulatory subunit 7, putative / 26S proteasome regulatory subunit S12, putative / MOV34 protein, putative contains similarity to 26S proteasome regulatory subunit S12 (MOV34) SP:P26516 from [Mus musculus]	MDP0000278025	1e-101	7.27	7.38	7.03	6.15	5.95	5.43	6.239
494	APPLE0F000023080	At3g11660	1e-11	harpin-induced family protein / HIN1 family protein / harpin-responsive family protein similar to harpin-induced protein hin1 (GI:1619321) [Nicotiana tabacum]	MDP0000441695	3e-33	10.52	10.45	9.29	9.37	9.06	8.62	9.588
495	APPLE0F000016246	At3g14420	6e-51	(S)-2-hydroxy-acid oxidase, peroxisomal, putative / glycolate oxidase, putative / short chain alpha-hydroxy acid oxidase, putative similar to (S)-2-hydroxy-acid oxidase, peroxisomal (Glycolate oxidase, GOX) (Short chain alpha-hydroxy acid	MDP0000265684	0	10.61	10.71	9.74	9.58	8.43	8.39	9.664
496	APPLE0F000017709	At3g16080	1e-19	60S ribosomal protein L37 (RPL37C) similar to ribosomal protein L37 GB:BAA04888 from [Homo sapiens]	MDP0000241355	2e-54	7.36	7.65	6.36	6.49	5.2	5.77	6.067
497	APPLE0F000027063	At3g16370	1e-21	GDSL-motif lipase/hydrolase family protein similar to family II lipases EXL3 GI:15054386, EXL1 GI:15054382, EXL2 GI:15054384 from [Arabidopsis thaliana]; contains Pfam profile: PF00657 Lipase Acylhydrolase with GDSL-like motif	MDP0000137339	7e-45	8.93	8.85	7.91	8.25	6.89	6.47	7.47
498	APPLE00R00018606	At3g16570	1e-17	rapid alkalinization factor (RALF) family protein similar to RALF precursor [Nicotiana tabacum] GI:16566316	MDP0000221966	1e-127	8.8	8.84	8.14	8.05	7.63	7.8	8.204
499	APPLE0F000001288	At3g23600	1e-32	dienelactone hydrolase family protein similar to SP|Q9ZT66 Endo-1,3;1,4-beta-D-glucanase precursor (EC 3.2.1.-) {Zea mays}; contains Pfam profile: PF01738 Dienelactone hydrolase family	MDP0000278072	1e-167	8.73	8.78	8.11	8.21	7.5	7.28	7.9
500	APPLE0F000060765	At3g23750	2e-19	leucine-rich repeat family protein / protein kinase family protein contains Pfam domains PF00560: Leucine Rich Repeat and PF00069: Protein kinase domain	MDP0000545129	5e-95	10.44	10.35	9.95	9.91	9.87	8.61	9.68
501	APPLE00R00015876	At3g27690	3e-19	chlorophyll A-B binding protein (LHCB2:4) nearly identical to Lhcb2 protein [Arabidopsis thaliana] GI:4741950; similar to chlorophyll A-B binding protein 151 precursor (LHCP) GB:P27518 from [Gossypium hirsutum]; contains Pfam PF00504: Chlorop	MDP0000708928	9e-61	6.95	7.21	5.62	5.91	5.41	5.58	5.733
502	APPLE00R00018634	At3g27690	5e-64	chlorophyll A-B binding protein (LHCB2:4) nearly identical to Lhcb2 protein [Arabidopsis thaliana] GI:4741950; similar to chlorophyll A-B binding protein 151 precursor (LHCP) GB:P27518 from [Gossypium hirsutum]; contains Pfam PF00504: Chlorop	MDP0000708928	1e-143	9.8	10.15	8.92	9.34	8.13	8.42	8.902
503	APPLE0F000022616	At3g28730	5e-07	structure-specific recognition protein 1 / high mobility group protein / HMG protein nearly identical to SP|Q05153 Structure-specific recognition protein 1 homolog (HMG protein) {Arabidopsis thaliana}; contains Pfam profile PF00505: HMG (high	MDP0000180593	1e-46	8.96	9.31	9.06	9.12	8.42	7.7	8.11
504	APPLE0F000026727	At3g45130	5e-29	cycloartenol synthase, putative / 2,3-epoxysqualene--cycloartenol cyclase, putative / (S)-2,3-epoxysqualene mutase, putative 77% similar to cycloartenol synthase [SP|P38605|gi:452446] [PMID: 7505443]; oxidosqualene cyclase LcOSC2 - Luffa c	MDP0000242980	1e-113	8.19	8.01	7.45	7.41	7.25	6.87	7.373
505	APPLE0F000020187	At3g45780	4e-46	protein kinase / nonphototropic hypocotyl protein 1 (NPH1) / phototropin identical to SP|O48963 Nonphototropic hypocotyl protein 1 (EC 2.7.1.37) (Phototropin) {Arabidopsis thaliana}, cDNA nonphototropic hypocotyl 1 (NPH1) GI:2832240; conta	MDP0000221576	1e-165	9.12	9.13	8.28	8.39	7.38	7.66	8.289
506	APPLE0F000060676	At3g46000	2e-05	actin-depolymerizing factor, putative (ADF2) strong similarity to SP|Q9ZSK3 Actin-depolymerizing factor 4 (ADF-4) (AtADF4) {Arabidopsis thaliana}; contains Pfam profile PF00241: Cofilin/tropomyosin-type actin-binding protein	MDP0000329552	2e-76	6.58	6.73	6.25	6.04	5.02	5.04	5.61
507	APPLE0F000058175	At3g46970	2e-08	starch phosphorylase, putative similar to alpha-glucan phosphorylase, H isozyme SP:P32811 from [Solanum tuberosum]	MDP0000123354	3e-40	8.77	8.34	7.81	7.94	7.07	6.67	7.73
508	APPLE0F000022515	At3g50685	0.0004	expressed protein	MDP0000716241	1e-101	7.65	7.31	6.55	6.79	6.23	5.49	6.39
509	APPLE0F000060656	At3g50780	2e-06	expressed protein	MDP0000211072	2e-57	7.58	7.91	7.05	6.64	6.55	6.53	6.879
510	APPLE0F000017271	At3g50820	3e-48	oxygen-evolving enhancer protein, chloroplast, putative / 33 kDa subunit of oxygen evolving system of photosystem II, putative (PSBO2) identical to SP:Q9S841 Oxygen-evolving enhancer protein 1-2, chloroplast precursor (OEE1) [Arabidopsis t	MDP0000858039	1e-165	8.54	8.61	8.03	8.06	7.56	7.08	7.809
511	APPLE0F000018527	At3g50820	1e-36	oxygen-evolving enhancer protein, chloroplast, putative / 33 kDa subunit of oxygen evolving system of photosystem II, putative (PSBO2) identical to SP:Q9S841 Oxygen-evolving enhancer protein 1-2, chloroplast precursor (OEE1) [Arabidopsis t	MDP0000248920	1e-154	9.01	9.24	8.03	8.12	7.27	6.52	8.22
512	APPLE0F000016239	At3g52560	3e-16	ubiquitin-conjugating enzyme family protein similar to DNA-binding protein CROC-1B [Homo sapiens] GI:1066082; contains Pfam profile PF00179: Ubiquitin-conjugating enzyme	MDP0000243556	1e-56	9.33	9.2	8.63	8.53	7.91	8.02	8.604
513	APPLE0F000018784	At3g55440	9e-64	triosephosphate isomerase, cytosolic, putative strong similarity to triosephosphate isomerase, cytosolic from Petunia hybrida [SP|P48495], from Coptis japonica [SP|P21820]	MDP0000152242	0	9.39	9.77	8.5	8.06	7.57	7.12	8.05
514	APPLE0F000023370	At3g55440	6e-34	triosephosphate isomerase, cytosolic, putative strong similarity to triosephosphate isomerase, cytosolic from Petunia hybrida [SP|P48495], from Coptis japonica [SP|P21820]	MDP0000152242	1e-114	9.33	9.67	8.8	8.19	7.75	7.48	8.438
515	APPLE0F000016853	At4g02080	1e-56	GTP-binding protein (SAR1A) identical to SP:O04834 GTP-binding protein SAR1A. [Arabidopsis thaliana]	MDP0000197694	1e-159	8.39	8.49	8.04	7.62	7.53	7.02	7.666
516	APPLE0F000020920	At4g04640	8e-07	ATP synthase gamma chain 1, chloroplast (ATPC1) identical to SP|Q01908 ATP synthase gamma chain 1, chloroplast precursor (EC 3.6.3.14) {Arabidopsis thaliana}	MDP0000385730	1e-43	9.37	9.25	8.36	8.91	7.48	7.5	7.995
517	APPLE00R00019111	At4g10340	9e-37	chlorophyll A-B binding protein CP26, chloroplast / light-harvesting complex II protein 5 / LHCIIc (LHCB5) identical to SP|Q9XF89 Chlorophyll A/B-binding protein CP26, chloroplast precursor (Light-harvesting complex II protein 5) (LHCB5) (	MDP0000943426	3e-76	7.76	8.22	6.39	6.71	5.83	6.08	6.89
518	APPLE0F000017961	At4g12370	1e-29	hypothetical protein	MDP0000306712	1e-164	7.94	8.26	7.42	7.29	6.34	6.23	7.073
519	APPLE0F000020808	At4g12800	9e-30	photosystem I reaction center subunit XI, chloroplast (PSI-L) / PSI subunit V identical to Photosystem I reaction center subunit XI, chloroplast precursor (PSI-L) (PSI subunit V) (Swiss-Prot:Q9SUI4) [Arabidopsis thaliana]; contains Pfam pr	MDP0000184046	6e-99	10.46	11.01	9.86	10.23	9.36	8.98	9.875
520	APPLE0F000060324	At4g14960	6e-26	tubulin alpha-6 chain (TUA6) nearly identical to SP|P29511 Tubulin alpha-6 chain {Arabidopsis thaliana}	MDP0000094255	7e-82	10.76	10.7	10.1	10.16	9.22	8.9	9.673
521	APPLE0F000060739	At4g14960	2e-30	tubulin alpha-6 chain (TUA6) nearly identical to SP|P29511 Tubulin alpha-6 chain {Arabidopsis thaliana}	MDP0000094255	4e-93	10.79	10.92	9.69	9.7	8.71	8.51	9.566
522	APPLE00R00058680	At4g23160	4e-08	protein kinase family protein contains Pfam domain PF00069: Protein kinase domain	MDP0000436353	1e-117	6.62	7.32	5.89	6.29	5.88	5.62	5.783
523	APPLE00R00018388	At4g31700	4e-58	40S ribosomal protein S6 (RPS6A) ribosomal protein S6, Arabidopsis thaliana, PID:g2662469	MDP0000872301	1e-172	8.78	8.85	8.37	7.44	7.72	7.25	8.195
524	APPLE0F000027811	At4g33070	2e-59	pyruvate decarboxylase, putative strong similarity to SP|P51846 Pyruvate decarboxylase isozyme 2 (EC 4.1.1.1) (PDC) {Nicotiana tabacum}; contains InterPro entry IPR000399: Pyruvate decarboxylase	MDP0000217005	0	8.95	9.14	8.14	8.01	7.66	7.65	8.062
525	APPLE0F000051962	At4g38220	1e-62	aminoacylase, putative / N-acyl-L-amino-acid amidohydrolase, putative similar to aminoacylase-1 (N-acyl-L-amino-acid amidohydrolase, ACY-1)[Homo sapiens] SWISS-PROT:Q03154	MDP0000188304	0	8.83	9.2	8.35	8.45	8.02	7.82	8.16
526	APPLE0F000006776	At4g38970	5e-94	fructose-bisphosphate aldolase, putative strong similarity to plastidic fructose-bisphosphate aldolase (EC 4.1.2.13) from Nicotiana paniculata (NPALDP1) [GI:4827251], Oryza sativa, PIR2:T02057 [SP|Q40677]	MDP0000242247	0	12.45	12.58	11.81	11.69	11.1	10.7	11.64
527	APPLE0F000060823	At5g02500	1e-44	heat shock cognate 70 kDa protein 1 (HSC70-1) (HSP70-1) identical to SP|P22953 Heat shock cognate 70 kDa protein 1 (Hsc70.1) {Arabidopsis thaliana}	MDP0000197777	1e-133	8.41	8.69	7.92	8.55	7.56	7.36	7.716
528	APPLE0F000019055	At5g03280	9e-17	ethylene-insensitive 2 (EIN2) identical to EIN2 [Arabidopsis thaliana] gi|5231113|gb|AAD41076; member of the natural resistance-associated macrophage protein (NRAMP) metal transporter family, PMID:11500563; metal transport capacity has not	MDP0000152033	9e-53	9.17	9.56	8.7	8.76	7.83	8.18	8.49
529	APPLE0F000054597	At5g04410	0.0004	no apical meristem (NAM) family protein contains Pfam PF02365: No apical meristem (NAM) protein; supporting cDNA gi|6456750|gb|AF201456.1|AF201456	MDP0000457996	1e-142	8.48	8.76	8.03	8.43	7.24	7.05	7.7
530	APPLE0F000058740	At5g05730	8e-21	anthranilate synthase, alpha subunit, component I-1 (ASA1) identical to SP|P32068	MDP0000286442	1e-108	7.62	7.61	6.64	6.17	5.98	6.11	6.53
531	APPLE0F000023559	At5g13750	2e-31	transporter-related	MDP0000134135	1e-133	10.13	10.04	9.16	9.52	7.92	7.64	8.819
532	APPLE0F000018018	At5g14420	2e-62	copine-related low similarity to SP|Q99829 Copine I {Homo sapiens}	MDP0000307326	1e-142	7.96	8.29	7.28	7.31	6.58	6.56	7.1
533	APPLE0F000014105	At5g16290	2e-84	acetolactate synthase small subunit, putative similar to gi:5931761 from Nicotiana plumbaginifolia	MDP0000647255	0	9.9	9.77	9.06	9.25	8.66	8.47	9.07
534	APPLE00R00018836	At5g16990	1e-22	NADP-dependent oxidoreductase, putative strong similarity to probable NADP-dependent oxidoreductase (zeta-crystallin homolog) P1 [SP|Q39172][gi:886428] and P2 [SP|Q39173][gi:886430], Arabidopsis thaliana	MDP0000288411	1e-113	9.58	9.84	9.02	9.07	8.25	7.02	8.841
535	APPLE0F000010962	At5g17330	2e-99	glutamate decarboxylase 1 (GAD 1) sp|Q42521	MDP0000284588	0	8.34	8.44	8.09	7.77	7.89	7.57	7.682
536	APPLE0F000003659	At5g20020	5e-52	Ras-related GTP-binding nuclear protein (RAN-2) identical to GTP-binding nuclear protein RAN-2 SP:P41917 from [Arabidopsis thaliana]	MDP0000245693	1e-144	8.35	9.23	8.31	7.42	7.32	6.98	7.731
537	APPLE0F000026168	At5g20480	8e-26	leucine-rich repeat transmembrane protein kinase, putative protein kinase Xa21, Oryza sativa, PIR:A57676	MDP0000723491	0	8.79	8.84	8.42	8.78	7.76	7.68	8.157
538	APPLE0F000050108	At5g20620	1e-109	polyubiquitin (UBQ4) identical to GI:17677	MDP0000646524	9e-84	9.5	9.74	8.53	8.74	8.1	7.92	8.613
539	APPLE00R00002434	At5g20630	1e-62	germin-like protein (GER3) identical to germin-like protein subfamily 3 member 3 [SP|P94072]	MDP0000397306	0	11.39	11.22	10.64	10.56	10.02	9.67	10.46
540	APPLE0F000020568	At5g20720	9e-14	20 kDa chaperonin, chloroplast (CPN21) (CHCPN10) (CPN20) identical to chloroplast 20 kDa chaperonin, chloroplast precursor (Protein Cpn21), chloroplast protein Cpn10, chloroplast chaperonin 10 (Ch-CPN10), SP|O65282 from [Arabidopsis thalia	MDP0000685137	6e-57	8.86	9.76	8.61	8	7.9	7.28	8.028
541	APPLE0F000025627	At5g21150	1e-19	PAZ domain-containing protein / piwi domain-containing protein similar to SP|O04379 Argonaute protein (AGO1) {Arabidopsis thaliana}; contains Pfam profile: PF02170 PAZ (Piwi Argonaut and Zwille), PF02171 Piwi domain	MDP0000176861	2e-51	7.68	7.97	7.07	6.49	5.9	5.64	6.566
542	APPLE0F000024819	At5g23120	6e-20	photosystem II stability/assembly factor, chloroplast (HCF136) identical to SP|O82660 Photosystem II stability/assembly factor HCF136, chloroplast precursor {Arabidopsis thaliana}	MDP0000826603	8e-76	10.83	10.89	10.27	10.33	9.75	9.1	10.03
543	APPLE0F000021050	At5g27150	3e-28	sodium proton exchanger / Na+/H+ antiporter (NHX1) identical to Na+/H+ exchanger [Arabidopsis thaliana] gi|6650177|gb|AAF21755 and sodium proton exchanger Nhx1 [Arabidopsis thaliana] gi|4324597|gb|AAD16946; Member of The Monovalent Cation:	MDP0000041327	1e-101	9.63	9.57	8.71	9.16	8.23	7.91	8.86
544	APPLE0F000015746	At5g38410	8e-20	ribulose bisphosphate carboxylase small chain 3B / RuBisCO small subunit 3B (RBCS-3B) (ATS3B) identical to SP|P10798 Ribulose bisphosphate carboxylase small chain 3B, chloroplast precursor (EC 4.1.1.39) (RuBisCO small subunit 3B) {Arabidop	MDP0000252890	1e-104	9.41	9.22	7.61	8.21	6.72	6.27	7.74
545	APPLE0F000017959	At5g47720	1e-26	acetyl-CoA C-acyltransferase, putative / 3-ketoacyl-CoA thiolase, putative strong similarity to Acetoacetyl-coenzyme A thiolase (E.C. 2.3.1.9) [Raphanus sativus] GI:1542941; contains InterPro accession IPR002155: Thiolase	MDP0000235454	8e-83	8.98	9.23	8.69	8.35	7.89	7.48	8.28
546	APPLE0F000018067	At5g47770	2e-43	farnesyl pyrophosphate synthetase 1, mitochondrial (FPS1) / FPP synthetase 1 / farnesyl diphosphate synthase 1 identical to SP|Q09152 Farnesyl pyrophosphate synthetase 1, mitochondrial precursor (FPP synthetase 1) (FPS 1) (Farnesyl diphosp	MDP0000924612	1e-138	9.59	9.87	9.23	8.52	8.69	8.27	8.86
547	APPLE0F000015816	At5g51260	7e-20	acid phosphatase, putative similar to acid phosphatase-1(1); Apase-1(1) [Lycopersicon esculentum] GI:7705154, acid phosphatase [Glycine max] GI:3341443; contains Pfam profile PF03767: HAD superfamily (subfamily IIIB) phosphatase	MDP0000274344	0	10.23	10.48	9.66	9.19	8.8	8.49	9.482
548	APPLE00R00058028	At5g51970	9e-26	sorbitol dehydrogenase, putative / L-iditol 2-dehydrogenase, putative similar to NAD-dependent sorbitol dehydrogenase from Malus x domestica [gi:4519539]	MDP0000188052	4e-88	11.33	11.51	11.07	10.92	10.75	10.36	10.722
549	APPLE0F000017030	At5g51970	5e-54	sorbitol dehydrogenase, putative / L-iditol 2-dehydrogenase, putative similar to NAD-dependent sorbitol dehydrogenase from Malus x domestica [gi:4519539]	MDP0000759646	1e-162	9.07	9.19	8.48	8.16	7.33	7.48	7.915
550	APPLE0F000004489	At5g54500	5e-87	quinone reductase, putative similar to 1,4-benzoquinone reductase [Phanerochaete chrysosporium][GI:4454993]; contains flavodoxin domain PF00258	MDP0000509613	0	7.09	7.23	6.85	6.59	6.61	6.37	6.433
551	APPLE0F000021083	At5g56670	2e-22	40S ribosomal protein S30 (RPS30C)	MDP0000764905	7e-96	7.24	7.13	6.87	5.87	5.34	5.14	6.18
552	APPLE0F000020867	At5g57800	4e-33	CER1 protein, putative (WAX2) similar to maize glossy1 homolog GI:2213643 from [Oryza sativa]; contains Pfam profile PF01598: Sterol desaturase	MDP0000165547	1e-137	6.96	6.82	5.93	6.03	5.28	5.63	5.624
553	APPLE0F000025544	At5g58420	3e-23	40S ribosomal protein S4 (RPS4D) ribosomal protein S4, Arabidopsis thaliana, PIR:T48480	MDP0000930575	3e-78	9.06	9.39	8.53	7.81	7.86	7.65	8.189
554	APPLE0F000005607	At5g59910	5e-25	histone H2B nearly identical to histone H2B Arabidopsis thaliana GI:2407802; contains Pfam profile PF00125 Core histone H2A/H2B/H3/H4	MDP0000823582	1e-132	9.73	9.86	8.33	8.01	7.2	7.19	8.18
555	APPLE0F000061265	At5g63530	2e-11	copper chaperone (CCH)-related low similarity to copper homeostasis factor [GI:3168840]; nearly identical to farnesylated protein ATFP3 [GI:4097547]; contains Pfam profile PF00403: Heavy-metal-associated domain	MDP0000161311	3e-62	7.82	8.03	7.05	6.36	6.14	6.13	6.82
556	APPLE0F000020157	At5g64270	4e-86	splicing factor, putative similar to splicing factor 3B subunit 1 (Spliceosome associated protein 155) (SAP 155) (SF3b155) (Pre-mRNA splicing factor SF3b 155 kDa subunit) (146 kDa nuclear protein) SP:O57683 from [Xenopus laevis]	MDP0000265130	0	10.86	10.68	9.95	10.04	9.33	9.24	10.084
557	APPLE00R00062285	dbj|BAB33421|	1e-11	putative senescence-associated protein [Pisum sativum]			10.45	10.72	9.49	10.05	8.77	8.28	9.049
558	APPLE0FR00048365	dbj|BAD06470|	0.045	hypothetical protein [Nicotiana tabacum]	MDP0000308407	8e-37	4.97	5.31	4.61	4.19	3.6	3.35	4.15
559	APPLE0F000062203	emb|CAA05979|	8e-06	adenine nucleotide translocator [Lupinus albus]	MDP0000216217	3e-36	8.96	9.04	7.89	7.91	7.6	7.29	7.54
560	APPLE0FR00035766	emb|CAA64491|	0.11	homeobox-leucine zipper protein [Pimpinella brachycarpa]	MDP0000282305	3e-42	10.98	11.12	10.48	10.35	9.49	9.07	10.01
561	APPLE0FR00081633	emb|CAB10320|	0.053	phosphatase like protein [Arabidopsis thaliana] emb|CAB78583.1| phosphatase like protein [Arabidopsis thaliana] pir||F71418 hypothetical protein - Arabidopsis thaliana	MDP0000177793	1e-38	8.61	8.77	8.37	7.7	7.05	6.37	7.455
562	APPLE0FR00081634	emb|CAB10320|	0.053	phosphatase like protein [Arabidopsis thaliana] emb|CAB78583.1| phosphatase like protein [Arabidopsis thaliana] pir||F71418 hypothetical protein - Arabidopsis thaliana	MDP0000177793	1e-38	9.09	8.91	8.54	8.42	7.69	7.7	8.166
563	APPLE0F000062061	emb|CAD39288|	5e-17	OSJNBa0073L13.4 [Oryza sativa (japonica cultivar-group)]	MDP0000547436	6e-99	8.08	8.37	7.86	7.35	7.35	7.14	7.02
564	APPLE0FR00047625	gb|AAB99433|	0.08	activator 1 (replication factor C), 35 KD subunit [Methanococcus jannaschii]	MDP0000354581	3e-12	3.92	4.07	3.72	3.52	3.29	3.19	3.18
565	APPLE00R00062142	gb|AAF11800|AE002057_8	5e-11	hypothetical protein [Deinococcus radiodurans]	MDP0000053760	1e-50	10.65	10.73	8.76	9.98	7.51	7.37	8.906
566	APPLE0FR00082161	gb|AAM15390|	0.51	unknown protein [Arabidopsis thaliana] gb|AAD21736.1| unknown protein [Arabidopsis thaliana] pir||B84857 hypothetical protein At2g42700 [imported] - Arabidopsis thaliana ref|NP_181798.1| expressed protein [Arabidopsis thaliana]	MDP0000297920	7e-25	6.75	7.82	5.94	5.46	4.99	4.4	5.59
567	APPLE0FR00082162	gb|AAM15390|	0.51	unknown protein [Arabidopsis thaliana] gb|AAD21736.1| unknown protein [Arabidopsis thaliana] pir||B84857 hypothetical protein At2g42700 [imported] - Arabidopsis thaliana ref|NP_181798.1| expressed protein [Arabidopsis thaliana]	MDP0000297920	7e-25	7.45	7.62	6.75	6.08	5.59	5.26	6.09
568	APPLE0FR00048825	gb|AAM53281|	0.1	ribosomal protein S2, putative [Arabidopsis thaliana]	MDP0000245640	3e-37	10.28	10.32	9.91	9.56	9.3	8.7	9.41
569	APPLE0FR00046144	gb|AAM95680|	0.069	putative disease resistant protein [Oryza sativa (japonica cultivar-group)]	MDP0000704323	8e-95	5.16	5.59	4.78	4.2	3.71	3.31	4.251
570	APPLE0FR00069844	gb|EAA19306|	0.57	hypothetical protein [Plasmodium yoelii yoelii]	MDP0000209313	2e-29	9.06	9.11	8.49	8.65	7.59	7.63	8.22
571	APPLE0FR00032776	No Hits Found		unknown function	MDP0000329890	7e-69	6.68	6.92	5.96	5.76	5.71	5.54	5.94
572	APPLE0FR00034333	No Hits Found		unknown function	MDP0000542078	3e-21	7.57	7.58	7.41	6.97	6.16	6.08	6.943
573	APPLE0FR00034566	No Hits Found		Diacylglycerol acyltransferase family	MDP0000131182	5e-25	7.68	7.46	6.75	6.51	5.67	5.3	6.479
574	APPLE0FR00034777	No Hits Found		unknown function	MDP0000166192	1e-100	8.75	8.56	8.32	7.96	7.31	7.25	7.78
575	APPLE0FR00036271	No Hits Found		carbonate dehydratase activity	MDP0000234942	6e-83	8.01	8.07	6.86	7.68	6.03	5.78	7.16
576	APPLE0FR00036645	No Hits Found		Chlorophyll A-B binding protein family	MDP0000132360	2e-12	9.16	9.16	8.6	9.13	7.97	7	8.509
577	APPLE0FR00036952	No Hits Found					4.14	5.32	3.63	3.74	2.67	2.78	2.98
578	APPLE0FR00037548	No Hits Found		Transferase family	MDP0000179388	5e-42	9.39	8.91	8.52	8.5	7.62	7.14	8.29
579	APPLE0FR00037557	No Hits Found		otubain domain	MDP0000197458	2e-51	6.03	6.3	5.68	5.34	4.56	4.31	4.98
580	APPLE0FR00037663	No Hits Found		GTPase activity	MDP0000121580	7e-25	9.19	8.91	8.27	8.61	7.11	6.87	8
581	APPLE0FR00037684	No Hits Found		Leucine-rich repeat repeat	MDP0000180250	2e-51	7.9	7.66	7.65	7.54	6.56	6	6.85
582	APPLE0FR00038184	No Hits Found		unknown function	MDP0000119843	1e-173	7.29	7.57	6.86	6.51	6.46	6.16	6.69
583	APPLE0FR00038628	No Hits Found		Ribosomal protein L6E family	MDP0000423776	5e-80	8.66	8.98	8.33	8.16	7.39	6.76	7.42
584	APPLE0FR00038637	No Hits Found		unknown function	MDP0000808657	5e-11	4.89	5.69	5.15	4.68	4.45	3.77	4.16
585	APPLE0FR00039052	No Hits Found		unknown function	MDP0000189157	6e-67	7.63	7.65	7.58	7.23	6.39	5.9	6.708
586	APPLE0FR00039729	No Hits Found		nucleotide binding molecular function	MDP0000123158	0.007	8.22	8.32	7.9	7.61	7.12	7.04	7.495
587	APPLE0FR00039808	No Hits Found		Myb transcription factor family	MDP0000210851	1e-102	6.27	6.09	5.95	5.42	5.58	5.4	5.454
588	APPLE0FR00040330	No Hits Found		unknown function	MDP0000360821	1e-103	9.76	10.45	9.74	9.61	8.76	7.75	8.943
589	APPLE0FR00040965	No Hits Found		WD40 repeat-like domain	MDP0000205145	9e-35	8.52	8.72	8.06	7.41	6.92	7.04	7.735
590	APPLE0FR00041980	No Hits Found					6.84	6.77	6.07	6.12	5.47	4.92	6.059
591	APPLE0FR00043359	No Hits Found		protein kinase activity molecular function	MDP0000276683	1e-20	9.14	9.5	8.85	8.53	8.04	7.98	8.36
592	APPLE0FR00043414	No Hits Found					5.46	5.46	4.95	4.03	3.74	3.41	4.21
593	APPLE0FR00043452	No Hits Found					7.67	7.42	6.24	6.42	5.14	4.91	6.32
594	APPLE0FR00043509	No Hits Found		Heat shock protein DnaJ	MDP0000259440	2e-69	10.34	10.39	9.84	9.69	9.05	8.81	9.59
595	APPLE0FR00045265	No Hits Found		unknown function	MDP0000696403	0.019	6.44	7.31	6.28	5.34	5.17	5.2	5.553
596	APPLE0FR00045757	No Hits Found					10.71	10.73	10.38	9.99	9.66	8.77	9.771
597	APPLE0FR00045769	No Hits Found		protein serine/threonine kinase activity	MDP0000261726	1e-24	6.35	6.77	6.67	5.22	5.2	5.2	5.637
598	APPLE0FR00045970	No Hits Found		ATP-dependent helicase activity	MDP0000143949	1e-67	8.3	8.45	8.55	8.08	7.44	7.06	7.602
599	APPLE0FR00046413	No Hits Found		Ribosomal protein L18e family	MDP0000301638	4e-33	10.53	10.6	9.93	10.08	9.3	8.96	9.621
600	APPLE0FR00046422	No Hits Found		membrane protein	MDP0000884644	3e-61	8.26	8.37	7.92	7.4	6.41	6.59	7.281
601	APPLE0FR00062571	No Hits Found		ribosome cellular component	MDP0000344928	2e-06	9.02	9.55	8.53	8.14	7.96	7.32	8.09
602	APPLE0FR00063168	No Hits Found		Glycoside hydrolase	MDP0000552093	5e-23	7.34	7.72	7.3	6.94	6.77	5.73	6.52
603	APPLE0FR00063808	No Hits Found		Endonuclease/exonuclease/phosphatase domain	MDP0000647717	2e-35	10.24	10.39	9.8	9.42	9.33	8.99	9.56
604	APPLE0FR00064552	No Hits Found		unknown function	MDP0000353844	9e-49	7.45	7.71	6.96	6.72	6.29	6.06	6.72
605	APPLE0FR00066082	No Hits Found		RNA-dependent DNA polymerase domain	MDP0000490763	3e-45	8.34	8.6	7.83	7.69	7.39	7.18	7.56
606	APPLE0FR00066558	No Hits Found		acyltransferase activity	MDP0000655215	7e-68	9.55	9.77	8.82	9.17	8.43	8.16	8.522
607	APPLE0FR00067932	No Hits Found		unknown function	MDP0000362803	4e-19	6.86	7.21	6.07	6.29	6.14	5.48	6.11
608	APPLE0FR00069213	No Hits Found					4.96	4.73	4.59	3.97	3.59	3.58	3.82
609	APPLE0FR00069214	No Hits Found					4.84	5.04	4.69	4.14	3.74	3.49	4.21
610	APPLE0FR00069312	No Hits Found		DNA binding molecular function	MDP0000250856	6e-34	8.74	9	8.35	8.17	7.66	7.4	7.96
611	APPLE0FR00069369	No Hits Found		peroxidase activity molecular function	MDP0000241173	6e-22	10.92	10.94	10.7	10.37	10.16	9.5	10.26
612	APPLE0FR00070260	No Hits Found		ubiquinol-cytochrome-c reductase activity	MDP0000153587	1e-62	8.78	9.05	8.27	8.13	7.88	7.39	8.07
613	APPLE0FR00071052	No Hits Found		Concanavalin A-like lectin/glucanase	MDP0000173145	4e-26	4.83	4.96	4.81	3.58	3.92	4.06	3.866
614	APPLE0FR00071740	No Hits Found		protein disulfide oxidoreductase activity	MDP0000353630	6e-19	8.89	8.99	8.52	8.07	8.04	7.47	8.237
615	APPLE0FR00071787	No Hits Found		Toll-Interleukin receptor domain	MDP0000628406	8e-22	6.25	6.97	6.21	6.14	5.61	5.42	5.664
616	APPLE0FR00072048	No Hits Found		unknown function	MDP0000483598	1e-11	9.64	9.61	8.7	9.1	8.67	8.43	8.671
617	APPLE0FR00072169	No Hits Found		RNA-dependent DNA polymerase domain	MDP0000466584	1e-20	10.37	10.48	9.99	9.92	9.58	9.03	9.5
618	APPLE0FR00073380	No Hits Found		unknown function	MDP0000362044	1e-75	7.73	8.12	7.72	6.92	6.74	5.66	6.901
619	APPLE0FR00073381	No Hits Found		unknown function	MDP0000362044	1e-75	4.8	5.62	4.62	3.89	3.15	2.76	3.835
620	APPLE0FR00073702	No Hits Found		unknown function	MDP0000324031	2e-06	8.64	9.55	8.86	8.04	7.69	6.73	7.807
621	APPLE0FR00073812	No Hits Found		unknown function	MDP0000538004	3e-63	9.86	9.91	9.54	9.71	8.76	8.21	9.2
622	APPLE0FR00073827	No Hits Found		Plant lipid transfer protein and hydrophobic protein	MDP0000219404	1e-96	10.38	10.48	9.73	9.41	8.6	8.23	9.22
623	APPLE0FR00074073	No Hits Found		Peptidase S8	MDP0000247752	2e-11	10	10.04	9.77	10.05	9.19	8.58	9.41
624	APPLE0FR00074082	No Hits Found		unknown function	MDP0000364589	8e-21	8.86	8.4	7.92	8	7.29	7.32	7.62
625	APPLE0FR00074184	No Hits Found		Ribosomal protein S24e family	MDP0000201642	1e-09	11.68	11.78	11.55	11.15	11.2	10.88	11.08
626	APPLE0FR00074869	No Hits Found		ubiquinol-cytochrome-c reductase activity	MDP0000276121	2e-54	9.07	9.45	8.65	8.12	8.11	7.96	8.48
627	APPLE0FR00074919	No Hits Found		Reticulon family	MDP0000319426	1e-37	7.68	7.63	7.57	7.38	6.27	5.6	6.84
628	APPLE0FR00074986	No Hits Found		unknown function	MDP0000053760	3e-26	13.7	13.7	13.03	13.27	12.55	12.32	12.96
629	APPLE0FR00075034	No Hits Found		Fibronectin, type III domain	MDP0000319416	1e-36	5.23	5.47	5.26	4.81	3.6	3.45	4.266
630	APPLE0FR00075043	No Hits Found		Mov34/MPN/PAD-1 family	MDP0000315525	9e-12	8.09	8.16	7.73	7.05	6.81	6.63	7.365
631	APPLE0FR00075150	No Hits Found					5.83	5.91	5.67	5.43	5.12	4.66	5.138
632	APPLE0FR00075246	No Hits Found		unknown function	MDP0000344211	2e-25	4.29	4.37	4.01	3.65	2.94	2.92	3.158
633	APPLE0FR00075627	No Hits Found					9.43	9.41	9.53	8.94	8.66	8.52	8.788
634	APPLE0FR00075628	No Hits Found					8.81	9.16	8.79	8.71	8.51	7.38	8.114
635	APPLE0FR00076218	No Hits Found					4.24	5.05	3.89	3.44	2.66	2.82	3.228
636	APPLE0FR00076641	No Hits Found					7.47	7.63	7.31	7.4	6.12	5.77	6.603
637	APPLE0FR00076822	No Hits Found		Histone deacetylase family	MDP0000261742	9e-08	5.16	5.33	4.93	4.3	4.21	4.05	4.262
638	APPLE0FR00076849	No Hits Found					7.34	7.34	7.31	7.43	6.53	5.08	6.311
639	APPLE0FR00076854	No Hits Found		Aquaporin family	MDP0000146630	9e-11	9.78	9.35	8.91	8.44	7.59	6.68	8.357
640	APPLE0FR00076866	No Hits Found		Phosphate-induced protein 1 conserved region family	MDP0000753318	8e-22	5.83	6.32	5.45	4.75	4.44	4.49	4.997
641	APPLE0FR00076977	No Hits Found					8.44	8.69	8.67	8.26	7.3	6.11	7.75
642	APPLE0FR00077032	No Hits Found		RNA-dependent DNA polymerase domain	MDP0000443519	0.015	4.87	4.83	4.29	4.19	3.15	3.47	3.99
643	APPLE0FR00077494	No Hits Found		unknown function	MDP0000389488	1e-26	7.18	7.77	6.67	6.63	5.67	5.84	6.38
644	APPLE0FR00077668	No Hits Found		unknown function	MDP0000656871	0.0008	7.73	8.33	7.56	7.12	6.87	5.62	6.81
645	APPLE0FR00077764	No Hits Found		unknown function	MDP0000368541	8e-42	9.99	10.04	9.7	9.45	9.3	9.02	9.27
646	APPLE0FR00078274	No Hits Found		Protein of unknown function DUF250 domain	MDP0000283096	1e-17	7.71	8.07	7.46	7.13	5.79	5.93	6.815
647	APPLE0FR00078535	No Hits Found		DNA binding molecular function	MDP0000154886	0.069	4.64	5.25	4.27	3.88	3.64	3.39	3.788
648	APPLE0FR00078708	No Hits Found		Cytochrome P450 family	MDP0000712183	6e-46	9.51	9.56	9.02	8.82	8.47	8.56	8.748
649	APPLE0FR00079395	No Hits Found		RNA-directed DNA polymerase activity	MDP0000563537	2e-34	7.2	7.38	7.16	6.71	6.49	5.9	6.48
650	APPLE0FR00079456	No Hits Found		LUC7 related family	MDP0000599367	2e-41	6.11	6.78	5.46	5.24	4.81	5	5.33
651	APPLE0FR00079552	No Hits Found		RNA-dependent DNA polymerase domain	MDP0000490763	1e-85	9.39	9.46	8.76	8.68	8.22	8.34	8.69
652	APPLE0FR00080311	No Hits Found		unknown function	MDP0000316511	2e-13	4.62	4.66	4.24	3.3	3.92	3.26	3.678
653	APPLE0FR00080392	No Hits Found					8.37	8.26	7.84	8.34	6.25	5.79	6.901
654	APPLE0FR00080440	No Hits Found		Ribonuclease H fold domain	MDP0000439485	5e-06	5.87	6.51	4.81	4.55	4.22	4.02	4.73
655	APPLE0FR00080509	No Hits Found					6.12	6.28	5.37	4.41	4.88	4.2	4.92
656	APPLE0FR00080604	No Hits Found					8.05	8.45	8.68	8.04	7.43	5.21	7.233
657	APPLE0FR00080692	No Hits Found		unknown function	MDP0000405019	2e-05	7.69	8.11	6.54	5.75	4.89	4.93	6.073
658	APPLE0FR00081075	No Hits Found		Thiamine biosynthesis Thi4 protein family	MDP0000236092	1e-49	8.61	8.72	7.98	8.26	7.25	6.8	7.612
659	APPLE0FR00081081	No Hits Found		Thiamine biosynthesis Thi4 protein family	MDP0000236092	2e-44	9.45	9.16	9.08	9.62	7.17	6.61	8.155
660	APPLE0FR00081147	No Hits Found		RNA-directed DNA polymerase	MDP0000195650	0.037	7.92	8.3	7.51	7.13	6.74	6.58	7.251
661	APPLE0FR00082344	No Hits Found		Histone H2A family	MDP0000192236	2e-05	10.4	10.55	10.23	10.02	9.55	9.04	9.53
662	APPLE0FR00072720	pir||AD0554	0.26	phosphatidylglycerophosphatase A [imported] - Salmonella enterica subsp. enterica serovar Typhi (strain CT18)	MDP0000672520	3e-14	3.72	4.57	3.47	3.29	3.15	3	3.133
663	APPLE0FR00072721	pir||AD0554	0.26	phosphatidylglycerophosphatase A [imported] - Salmonella enterica subsp. enterica serovar Typhi (strain CT18)	MDP0000672520	3e-14	3.92	4.09	3.29	2.96	3.37	2.95	3.271
664	APPLE0FR00070531	pir||S39484	0.45	DNA-binding protein GT-2 - Arabidopsis thaliana	MDP0000187921	1e-16	11.7	11.8	11.08	10.93	10.26	10.07	10.97
665	APPLE0FR00043479	ref|NP_601700|	0.2	hypothetical membrane protein [Corynebacterium glutamicum ATCC 13032]	MDP0000750789	1e-156	10.04	9.68	8.29	9.46	7.31	7.17	8.32
666	APPLE0FR00043480	ref|NP_601700|	0.2	hypothetical membrane protein [Corynebacterium glutamicum ATCC 13032]	MDP0000750789	1e-156	8.85	8.85	7.68	7.58	7	6.9	7.84
667	APPLE0FR00035367	ref|NP_702063|	0.022	hypothetical protein [Plasmodium falciparum 3D7]	MDP0000295852	0	10.2	10.66	9.76	9.64	9.13	9.03	9.31
668	APPLE0FR00070872	ref|NP_703321|	0.97	ABC transporter, putative [Plasmodium falciparum 3D7]	MDP0000490763	9e-49	9.09	9.61	8.9	8.64	8.31	7.4	8.373
	1 expression values ( log2) are the means of 2 or 3 biological replicates
	2 expression values ( log2) for individual trees
[truncated: 13 more columns]

## Sheet: Table S3
	Table S3
	Candidate Fire blight resistance transcripts with higher expression in 'Gala' scion/rootstock combinations with higher sensitivity to Erwinia amylovora
															Expression (log2)
							Expression level (log2)1								clone ID for F1 tester population
	Seq ID	hit	evalue	Description	Malus hit	evalue	G.30	M.111	M.7	Sup4	M.9	B.9	M.27		1-13ba	1-16ab	1-18aa	1-19ba	1-2bb	1-3bb	1-4ab	2-12ab	2-15ab	2-26ab	2-27ba	2-2bb	2-31bb	2-35aa	2-6ba	3-13a	3-16ab	3-17bb	3-18aa	3-19ba	3-20ba	3-21bb	3-22aa	3-23bb	3-30ab	3-33bb	3-36ba	3-3ba	3-4ba	3-7aa	4-17ba	4-20ab	4-21bb	4-27aa	4-29aa
1	APPLE0F000026657	At1g04540	3e-11	68414.m00446 C2 domain-containing protein low similarity to cold-regulated gene SRC2 [Glycine max] GI:2055230; contains Pfam profile PF00168: C2 domain	MDP0000228542	0	5.5	5.49	5.82	6.52	6.16	7.03	6.112		7.98	8.04	8.16	8.06	8.17	8.08	8.23	8.32	7.98	8.09	7.74	7.94	8.01	8.03	8.01	8.23	7.79	7.81	7.75	8.23	7.93	7.91	8.58	8.07	7.58	7.89	8.04	8.12	7.99	8.12	8.05	7.87	8.01	8.31	7.9
2	APPLE0FR00081295	No Hits Found		unintegrated	MDP0000242250	8e-59	5.89	5.78	6.72	6.87	6.81	6.74	6.554		7.01	7.52	7.55	7.59	7.22	7.09	7.26	7.71	7.59	7.43	7.02	7.13	7	7.65	7.22	7.53	7.34	7.54	7.71	7.33	7.4	6.95	7.5	7.04	7.68	7.32	7.12	7.31	7.34	7.35	7.04	7.48	7.15	7.63	7.56
3	APPLE0FR00047902	No Hits Found		Aminoacyl-tRNA synthetase	MDP0000279567	3e-58	5.07	5.06	5	6.38	5.79	6.67	5.69		7.79	7.77	8.44	8.55	7.93	7.8	7.84	7.72	7.44	7.86	8.12	7.76	7.73	8.03	8.1	7.76	7.6	7.73	7.9	7.91	7.58	7.92	7.83	7.74	7.39	7.99	7.7	7.83	7.73	8.1	7.59	7.81	7.86	7.77	7.67
4	APPLE0FR00067567	No Hits Found		Heavy metal transport/detoxification protein domain	MDP0000211286	8e-81	4.8	4.33	5.07	4.85	5.04	5.53	5.403		6.78	6.67	7.12	6.74	6.63	6.81	6.49	7.06	6.53	6.66	6.74	6.78	6.99	6.86	6.97	6.94	6.68	6.71	6.59	6.88	6.94	6.57	6.87	6.43	6.46	7.07	6.62	6.76	6.7	6.5	6.81	6.9	7.04	7	6.61
5	APPLE0FR00076287	No Hits Found					5.02	4.64	4.85	5.55	5.8	5.82	5.724		7.5	7.35	7.39	7.23	7.09	7.26	7.02	6.95	6.99	6.99	7.35	7.33	7.14	7.44	7.18	7.11	6.89	7.66	6.91	7.7	7.41	7.44	7.26	7.35	7.09	7.32	7.4	7.16	7.53	7.26	7.56	7.3	7.25	7.16	7.15
6	APPLE0FR00032503	ref|XP_032996|	0.29	similar to KIAA0819 protein [Homo sapiens]	MDP0000205052	0	5.84	5.74	5.93	6.59	6.42	6.61	6.52		8.8	9.52	8.96	8.89	8.63	8.5	9.25	9.59	8.85	9.25	8.78	9.12	9.03	9.22	8.69	8.77	8.68	8.69	8.91	8.52	8.3	8.53	9.21	8.49	8.48	8.83	8.82	8.72	8.62	9.16	8.33	9.2	8.7	8.88	8.91
7	APPLE0FR00066754	No Hits Found		unintegrated	MDP0000359648	4e-48	4.35	4.35	4.26	4.57	4.69	5.22	4.944		7.43	8.13	7.94	7.69	7.78	7.38	7.95	7.97	7.57	7.93	7.88	8.16	7.85	7.91	7.86	7.87	7.59	7.46	7.95	7.56	7.52	7.76	7.94	7.56	7.74	7.78	7.77	7.81	7.76	7.92	7.68	7.77	8.26	7.84	7.63
8	APPLE0FR00081598	pir||T10863	4e-06	extensin precursor - kidney bean gb|AAA87902.1| hydroxyproline-rich glycoprotein precursor	MDP0000932091	0.0002	5.58	5.61	5.73	6.2	5.86	6.64	6.506		8.79	8.8	8.4	8.19	7.9	7.96	8.01	9.08	8.45	8.68	8.85	8.94	8.57	8.49	9.13	8.48	8.7	8.2	8.77	8.5	8.01	8.65	8.87	8.08	8.48	8.43	8.45	9.16	8.13	8.49	8.5	8.64	8.5	8.66	8.63
9	APPLE0F000061746	sp|P43309|PPO_MALDO	0	Polyphenol oxidase, chloroplast precursor (PPO) (Catechol oxidase)	MDP0000699845	0	8.22	8.08	8.62	8.56	8.86	9.25	8.96		8.12	7.78	7.89	8.19	8.13	8.56	7.8	8.37	8.33	7.91	8.13	8.02	8.13	8.01	8.68	8.95	8.55	8.14	8.2	8.18	8.08	8.18	8.34	8.27	8.26	8.23	8.24	7.68	7.97	8.08	8.12	7.87	8.86	8.48	8.19
10	APPLE0F000016771	At2g39460	1e-33	68415.m04843 60S ribosomal protein L23A (RPL23aA) identical to GB:AF034694	MDP0000243760	0.0008	4.45	4.23	4.5	6.27	5.08	6.4	5.167		7.97	8.46	8.08	7.89	7.69	7.79	8.07	8.2	7.83	8.21	7.62	7.97	7.92	8.72	8.01	7.85	7.82	7.69	7.97	7.96	7.47	8.08	8.38	7.91	7.72	8.06	7.86	7.8	8.05	8.01	7.89	8.27	7.74	7.89	7.81
11	APPLE0F000053155	At2g44130	4e-21	68415.m05489 kelch repeat-containing F-box family protein very low similarity to SP|Q9ER30 Kelch-related protein 1 (Sarcosin) {Rattus norvegicus}; contains Pfam profiles PF01344: Kelch motif, PF00646: F-box domain	MDP0000895341	0	4.98	5.05	4.9	5.58	5.59	5.97	5.85		8.39	9.38	9.56	8.73	8.9	8.8	8.87	8.88	8.98	8.8	8.45	8.84	8.83	8.87	8.53	8.92	8.94	8.32	9.08	8.95	8.76	8.76	9.04	8.94	8.54	8.69	8.61	8.8	9.02	9.02	8.51	8.91	8.78	9.09	9.28
12	APPLE00R00059260	At2g25790	6e-25	68415.m03095 leucine-rich repeat transmembrane protein kinase, putative	MDP0000138489	0.0008	5.15	4.91	5.18	5.94	5.75	6.06	5.74		7.58	7.48	7.24	7.58	7.45	7.43	7.4	7.58	7.3	7.53	7.55	7.32	7.11	7.74	7.66	7.38	7.61	7.53	7.51	7.91	7.46	7.46	7.45	7.28	7.46	7.37	7.42	7.67	7.39	8.22	7.36	7.42	7.51	7.46	7.92
13	APPLE0FR00063520	No Hits Found		unintegrated	MDP0000352853	3e-93	5.01	4.67	5.4	5.84	5.43	5.73	5.59		7.8	7.66	7.89	7.59	7.42	7.86	7.75	8.27	7.86	7.82	8.33	8.05	8.01	7.41	7.81	8.67	8.03	8.13	7.8	7.75	8.06	7.71	7.69	7.3	7.6	7.98	8.24	7.62	7.65	7.86	8.32	7.97	7.5	7.91	7.71
14	APPLE0FR00042732	No Hits Found		Ribosome-inactivating protein	MDP0000284608	1e-39	6.84	6.61	6.92	8.13	6.96	7.58	7.44		8.01	8.01	8.38	9.35	9.38	8.01	7.38	8.37	8.78	8.61	8.76	7.98	8.74	9.02	8.11	7.68	8.11	8.75	8.76	7.84	8.03	8.56	7.65	8.39	7.93	9.07	8.54	8.62	8.04	7.96	8.28	8.56	8.94	8.49	8.55
15	APPLE0FR00048193	No Hits Found		Leucine-rich repeat repeat	MDP0000187663	3e-99	5.01	4.95	5.3	5.49	5.33	5.9	5.63		7.79	7.86	7.8	7.67	8	7.65	7.72	7.92	7.59	7.61	7.48	7.54	7.92	7.96	7.95	7.53	8.04	7.62	7.59	7.57	7.33	7.86	7.84	7.65	8.05	8.19	7.79	8.12	7.85	7.59	7.76	7.72	7.82	8.07	7.94
16	APPLE0F000001556	At4g24220	4e-79	68417.m03476 expressed protein protein induced upon wounding - Arabidopsis thaliana, PID:e257749	MDP0000716675	0	5.27	5.26	5.02	6.89	5.98	6.81	5.872		7.31	7.85	7.82	7.65	7.59	7.72	7.54	7.88	7.78	7.96	7.18	7.75	7.66	7.95	7.21	7.69	7.62	7.29	7.56	7.66	7.56	7.66	7.66	7.63	7.57	7.78	8.02	7.63	7.62	7.5	7.27	7.88	7.72	7.98	7.81
17	APPLE0F000019274	At2g45620	2e-12	68415.m05672 nucleotidyltransferase family protein low similarity to SP|O13833| Caffeine-induced death protein 1 {Schizosaccharomyces pombe}; contains Pfam profiles PF03828: PAP/25A associated domain, PF01909: Nucleotidyltransferase domain	MDP0000255694	2e-05	4.27	3.94	4.23	5.12	4.6	5.41	4.96		7.41	7.57	7.65	7.62	7.51	7.41	7.39	7.52	7.43	7.57	7.54	7.55	7.37	7.54	7.62	7.41	7.43	7.58	7.46	7.79	6.99	7.67	7.71	7.37	7.21	7.3	7.34	7.23	7.27	7.38	8	7.32	7.3	7.42	7.25
18	APPLE0F000018328	At2g26800	3e-17	68415.m03215 hydroxymethylglutaryl-CoA lyase, putative / 3-hydroxy-3-methylglutarate-CoA lyase, putative / HMG-CoA lyase, putative similar to SP|P35915 Hydroxymethylglutaryl-CoA lyase (EC 4.1.3.4) (HMG-CoA lyase) {Gallus gallus}; contains Pfam profile			4.99	4.81	4.76	5.44	5.35	6.05	5.69		7.69	7.76	7.94	7.49	7.51	7.56	7.79	7.73	7.67	7.81	7.75	7.76	7.58	7.65	7.88	7.5	7.67	7.64	7.72	7.88	7.9	7.64	7.66	7.95	7.76	7.66	7.82	7.85	7.74	7.79	8.15	7.92	7.54	7.5	7.75
19	APPLE0FR00036546	ref|XP_228426|	0.45	similar to Transcription factor-like protein MRGX (MORF-related gene X protein) (MSL3-2 protein) [Rattus norvegicus]	MDP0000498572	0.008	3.75	3.71	3.98	4.96	3.78	5.37	4.717		7.05	7.45	7.41	7.02	7.21	7.22	7.39	7.39	7.33	7.61	6.89	7.32	7.3	7.55	7.36	7.11	7.46	7.34	6.97	7.03	7.24	7.04	7.31	7.2	7.16	7.05	7.54	7.11	7.26	7.3	6.86	7.15	7.33	7.33	7.32
20
21	Transcripts not on second generation array
22
23	APPLE0FR00035364	No Hits Found		transporter activity	MDP0000699350	2e-05	7.44	7.09	8.73	8.52	9	8.19	8.14
24	APPLE0FR00037417	ref|XP_143480|	0.16	similar to CG12723 gene product [Mus musculus]	MDP0000619510	0.004	4.13	4.07	4.13	4.93	4.37	5.09	4.76
25	APPLE0FR00047164	pir||T22664	0.98	hypothetical protein F54E4.1 - Caenorhabditis elegans	MDP0000282147	1e-168	7.05	7.22	7.43	7.41	7.6	7.95	7.82
26	APPLE0FR00077313	No Hits Found		UBX domain	MDP0000407711	5e-55	5.59	5.51	5.7	7.14	6.22	7.35	6.28
27	APPLE0FR00078999	No Hits Found					5	5	5.54	5.29	5.46	6.34	5.62
28	APPLE0FR00081294	No Hits Found		unintegrated	MDP0000242250	8e-59	5.86	5.81	6.84	6.83	6.84	6.63	6.441
35	1 expression values ( log2) are the means of 2 or 3 biological replicates
[truncated: 13 more columns]

## Sheet: Table S4
	Table S4
	Transcripts in common with those known to have differential expression in Apple upon E. amylovora infection (Sarowar et al. 2011)
	Seq_ID	Malus hit	evalue	hit	evalue	Description	Sarowar et al.Genes
1	Up in resistant trees						Up in Sarowar et al.
2	APPLE0F000016246	MDP0000265684	0	At3g14420	6e-51	(S)-2-hydroxy-acid oxidase, peroxisomal, putative / glycolate oxidase, putative / short chain alpha-hydroxy acid oxidase, putative similar to (S)-2-hydroxy-acid oxidase, peroxisomal (Glycolate oxidase, GOX) (Short chain alpha-hydroxy acid	MdUI29494
3	APPLE0F000018873	MDP0000150162	1e-172	At5g20720	2e-25	20 kDa chaperonin, chloroplast (CPN21) (CHCPN10) (CPN20) identical to chloroplast 20 kDa chaperonin, chloroplast precursor (Protein Cpn21), chloroplast protein Cpn10, chloroplast chaperonin 10 (Ch-CPN10), SP|O65282 from [Arabidopsis thalia	MdUI22518
4	APPLE0F000020568	MDP0000685137	6e-57	At5g20720	9e-14	20 kDa chaperonin, chloroplast (CPN21) (CHCPN10) (CPN20) identical to chloroplast 20 kDa chaperonin, chloroplast precursor (Protein Cpn21), chloroplast protein Cpn10, chloroplast chaperonin 10 (Ch-CPN10), SP|O65282 from [Arabidopsis thalia	MdUI22518
5	APPLE0F000060464	MDP0000182419	1e-29	At4g31390	6e-08	ABC1 family protein contains Pfam domain, PF03109: ABC1 family	MdUI20823
6	APPLE0F000017959	MDP0000235454	8e-83	At5g47720	1e-26	acetyl-CoA C-acyltransferase, putative / 3-ketoacyl-CoA thiolase, putative strong similarity to Acetoacetyl-coenzyme A thiolase (E.C. 2.3.1.9) [Raphanus sativus] GI:1542941; contains InterPro accession IPR002155: Thiolase	MdUI00761
7	APPLE0F000061603	MDP0000197456	5e-58	At1g27450	2e-19	adenine phosphoribosyltransferase 1 (APT1) nearly identical to SP|P31166 Adenine phosphoribosyltransferase 1 (EC 2.4.2.7) (APRT) {Arabidopsis thaliana}	MdUI17924
8	APPLE0F000023511	MDP0000310683	1e-53	At3g57520	2e-19	alkaline alpha galactosidase, putative similar to alkaline alpha galactosidase II [Cucumis melo] GI:29838631; contains Pfam profile PF05691: Raffinose synthase or seed imbibition protein Sip1	MdUI03958
9	APPLE0F000023511	MDP0000310683	1e-53	At3g57520	2e-19	alkaline alpha galactosidase, putative similar to alkaline alpha galactosidase II [Cucumis melo] GI:29838631; contains Pfam profile PF05691: Raffinose synthase or seed imbibition protein Sip1	MdUI03959
10	APPLE0F000017614	MDP0000162392	1e-129	At1g11750	0.0002	ATP-dependent Clp protease proteolytic subunit (ClpP) identical to ATP-dependent Clp protease proteolytic subunit GI:2827888 from [Arabidopsis thaliana]; contains Pfam profile PF00574: Clp protease; contains TIGRfam profile TIGR00493: ATP-	MdUI12465
11	APPLE0F000016675	MDP0000229527	1e-101	At1g05570	8e-26	callose synthase 1 (CALS1) / 1,3-beta-glucan synthase 1 nearly identical to callose synthase 1 catalytic subunit [Arabidopsis thaliana] GI:13649388	MdUI01766
12	APPLE0F000016675	MDP0000229527	1e-101	At1g05570	8e-26	callose synthase 1 (CALS1) / 1,3-beta-glucan synthase 1 nearly identical to callose synthase 1 catalytic subunit [Arabidopsis thaliana] GI:13649388	MdUI02919
13	APPLE0F000022919	MDP0000695737	5e-49	At2g26190	3e-19	calmodulin-binding family protein contains Pfam profile PF00612: IQ calmodulin-binding motif	MdUI31744
14	APPLE0F000022919	MDP0000695737	5e-49	At2g26190	3e-19	calmodulin-binding family protein contains Pfam profile PF00612: IQ calmodulin-binding motif	MdUI32007
15	APPLE0F000061628	MDP0000279461	1e-105	At2g25540	8e-39	cellulose synthase, catalytic subunit, putative similar to cellulose synthase-1 [gi:9622874] and -2 [gi:9622876] from Zea mays	MdUI09376
16	APPLE0F000017774	MDP0000575740	1e-107	At5g13930	7e-25	chalcone synthase / naringenin-chalcone synthase identical to SP|P13114	MdUI32014
17	APPLE0F000018640	MDP0000126567	2e-53	At5g13930	1e-11	chalcone synthase / naringenin-chalcone synthase identical to SP|P13114	MdUI32014
18	APPLE0F000015847	MDP0000656154	1e-127	At2g34430	5e-31	chlorophyll A-B binding protein / LHCII type I (LHB1B1) identical to photosystem II type I chlorophyll a/b binding protein [Arabidopsis thaliana] GI:16366	MdUI21109
19	APPLE0F000016322	MDP0000656154	0	At2g34430	1e-70	chlorophyll A-B binding protein / LHCII type I (LHB1B1) identical to photosystem II type I chlorophyll a/b binding protein [Arabidopsis thaliana] GI:16366	MdUI21109
20	APPLE0F000016638	MDP0000656154	1e-131	At2g34430	4e-40	chlorophyll A-B binding protein / LHCII type I (LHB1B1) identical to photosystem II type I chlorophyll a/b binding protein [Arabidopsis thaliana] GI:16366	MdUI21109
21	APPLE0F000021251	MDP0000875642	7e-86	At2g34430	5e-27	chlorophyll A-B binding protein / LHCII type I (LHB1B1) identical to photosystem II type I chlorophyll a/b binding protein [Arabidopsis thaliana] GI:16366	MdUI21109
22	APPLE0F000015537	MDP0000231050	0	At3g61580	3e-43	delta-8 sphingolipid desaturase (SLD1) identical to delta-8 sphingolipid desaturase GI:3819710 from [Arabidopsis thaliana]; contains Pfam profile PF00487: Fatty acid desaturase; contains Pfam profile PF00173: Heme/Steroid binding domain	MdUI32384
23	APPLE0F000001288	MDP0000278072	1e-167	At3g23600	1e-32	dienelactone hydrolase family protein similar to SP|Q9ZT66 Endo-1,3;1,4-beta-D-glucanase precursor (EC 3.2.1.-) {Zea mays}; contains Pfam profile: PF01738 Dienelactone hydrolase family	MdUI36307
24	APPLE0F000027634	MDP0000119309	1e-128	At4g37140	5e-24	esterase, putative similar to ethylene-induced esterase [Citrus sinensis] GI:14279437, polyneuridine aldehyde esterase [Rauvolfia serpentina] GI:6651393; contains Interpro entry IPR000379 esterase/lipase/thioesterase family	MdUI16012
25	APPLE0F000017689	MDP0000153876	1e-171	At2g25737	4e-27	expressed protein contains Pfam profile: PF01925 domain of unknown function DUF81	MdUI24157
26	APPLE0F000018067	MDP0000924612	1e-138	At5g47770	2e-43	farnesyl pyrophosphate synthetase 1, mitochondrial (FPS1) / FPP synthetase 1 / farnesyl diphosphate synthase 1 identical to SP|Q09152 Farnesyl pyrophosphate synthetase 1, mitochondrial precursor (FPP synthetase 1) (FPS 1) (Farnesyl diphosp	MdUI09776
27	APPLE0F000018067	MDP0000924612	1e-138	At5g47770	2e-43	farnesyl pyrophosphate synthetase 1, mitochondrial (FPS1) / FPP synthetase 1 / farnesyl diphosphate synthase 1 identical to SP|Q09152 Farnesyl pyrophosphate synthetase 1, mitochondrial precursor (FPP synthetase 1) (FPS 1) (Farnesyl diphosp	MdUI12370
28	APPLE0F000018067	MDP0000924612	1e-138	At5g47770	2e-43	farnesyl pyrophosphate synthetase 1, mitochondrial (FPS1) / FPP synthetase 1 / farnesyl diphosphate synthase 1 identical to SP|Q09152 Farnesyl pyrophosphate synthetase 1, mitochondrial precursor (FPP synthetase 1) (FPS 1) (Farnesyl diphosp	MdUI15852
29	APPLE0F000027504	MDP0000322725	2e-69	At3g06860	5e-15	fatty acid multifunctional protein (MFP2) identical to fatty acid multifunctional protein (AtMFP2) GB:AF123254 [gi:4337027] (Arabidopsis thaliana) (fatty acid beta-oxidation); contains Pfam profiles PF02737 (3-hydroxyacyl-CoA dehydrogenase	MdUI16295
30	APPLE0F000060765	MDP0000545129	5e-95	At3g23750	2e-19	leucine-rich repeat family protein / protein kinase family protein contains Pfam domains PF00560: Leucine Rich Repeat and PF00069: Protein kinase domain	MdUI13520
31	APPLE0F000017842	MDP0000669809	1e-118	At1g66150	4e-32	leucine-rich repeat protein kinase, putative (TMK1) identical to protein kinase TMK1 gi|166888|gb|AAA32876, SP|P43298 Putative receptor protein kinase TMK1 precursor (EC 2.7.1.-) {Arabidopsis thaliana}	MdUI06816
32	APPLE0F000017842	MDP0000669809	1e-118	At1g66150	4e-32	leucine-rich repeat protein kinase, putative (TMK1) identical to protein kinase TMK1 gi|166888|gb|AAA32876, SP|P43298 Putative receptor protein kinase TMK1 precursor (EC 2.7.1.-) {Arabidopsis thaliana}	MdUI31032
33	APPLE0F000017734	MDP0000573751	3e-40	At2g31880	4e-11	leucine-rich repeat transmembrane protein kinase, putative	MdUI32255
34	APPLE0F000017734	MDP0000573751	3e-40	At2g31880	4e-11	leucine-rich repeat transmembrane protein kinase, putative	MdUI32256
35	APPLE0F000060312	MDP0000573751	5e-35	At2g31880	9e-06	leucine-rich repeat transmembrane protein kinase, putative	MdUI32255
36	APPLE0F000060312	MDP0000573751	5e-35	At2g31880	9e-06	leucine-rich repeat transmembrane protein kinase, putative	MdUI32256
37	APPLE0F000019307	MDP0000258485	8e-50	At3g53940	5e-15	mitochondrial substrate carrier family protein	MdUI25109
38	APPLE0F000021684	MDP0000142580	0	At2g38090	2e-55	myb family transcription factor contains Pfam profile: PF00249 myb-like DNA-binding domain	MdUI35703
39	APPLE00R00018836	MDP0000288411	1e-113	At5g16990	1e-22	NADP-dependent oxidoreductase, putative strong similarity to probable NADP-dependent oxidoreductase (zeta-crystallin homolog) P1 [SP|Q39172][gi:886428] and P2 [SP|Q39173][gi:886430], Arabidopsis thaliana	MdUI09795
40	APPLE0F000019558	MDP0000718790	1e-171	At2g23420	4e-55	nicotinate phosphoribosyltransferase family protein / NAPRTase family protein contains Pfam domain PF04095: Nicotinate phosphoribosyltransferase (NAPRTase)	MdUI15535
41	APPLE0F000019558	MDP0000718790	1e-171	At2g23420	4e-55	nicotinate phosphoribosyltransferase family protein / NAPRTase family protein contains Pfam domain PF04095: Nicotinate phosphoribosyltransferase (NAPRTase)	MdUI15536
42	APPLE0F000019558	MDP0000718790	1e-171	At2g23420	4e-55	nicotinate phosphoribosyltransferase family protein / NAPRTase family protein contains Pfam domain PF04095: Nicotinate phosphoribosyltransferase (NAPRTase)	MdUI19671
43	APPLE00R00027556	MDP0000175780	1e-125	At1g65730	3e-22	oligopeptide transporter OPT family protein similar to iron-phytosiderophore transporter protein yellow stripe 1 [Zea mays] GI:10770865; contains Pfam profile PF03169: OPT oligopeptide transporter protein	MdUI29170
44	APPLE0F000015680	MDP0000278249	1e-80	At2g38940	5e-27	phosphate transporter (PT2) identical to phosphate transporter (AtPT2) [Arabidopsis thaliana] GI:1502430	MdUI13506
45	APPLE0F000015680	MDP0000278249	1e-80	At2g38940	5e-27	phosphate transporter (PT2) identical to phosphate transporter (AtPT2) [Arabidopsis thaliana] GI:1502430	MdUI32012
46	APPLE0F000018975	MDP0000393227	1e-77	At4g27270	1e-28	quinone reductase family protein similar to 1,4-benzoquinone reductase [Phanerochaete chrysosporium][GI:4454993]; similar to Trp repressor binding protein [Escherichia coli][SP|P30849]; contains flavodoxin domain PF00258	MdUI30348
47	APPLE0F000004489	MDP0000509613	0	At5g54500	5e-87	quinone reductase, putative similar to 1,4-benzoquinone reductase [Phanerochaete chrysosporium][GI:4454993]; contains flavodoxin domain PF00258	MdUI30348
48	APPLE0F000022574	MDP0000174584	9e-56	At3g02230	2e-18	reversibly glycosylated polypeptide-1 (RGP1) identical to reversibly glycosylated polypeptide-1 (AtRGP) [Arabidopsis thaliana] GI:2317729	MdUI02211
49	APPLE0F000022574	MDP0000174584	9e-56	At3g02230	2e-18	reversibly glycosylated polypeptide-1 (RGP1) identical to reversibly glycosylated polypeptide-1 (AtRGP) [Arabidopsis thaliana] GI:2317729	MdUI17311
50	APPLE0F000059041	MDP0000804741	5e-83	At3g45010	3e-23	serine carboxypeptidase III, putative similar to serine carboxypeptidase III from Oryza sativa SP|P37891, Matricaria chamomilla GI:6960455, Hordeum vulgare SP|P21529, Triticum aestivum SP|P11515; contains Pfam profile PF0450 serine carboxy	MdUI16493
51	APPLE0F000059041	MDP0000804741	5e-83	At3g45010	3e-23	serine carboxypeptidase III, putative similar to serine carboxypeptidase III from Oryza sativa SP|P37891, Matricaria chamomilla GI:6960455, Hordeum vulgare SP|P21529, Triticum aestivum SP|P11515; contains Pfam profile PF0450 serine carboxy	MdUI25357
52	APPLE0F000020567	MDP0000302636	7e-96	At4g31120	1e-18	Skb1 methyltransferase family protein contains Pfam profile: PF05185 Skb1 methyltransferase	MdUI10991
53	APPLE0F000016970	MDP0000320932	7e-50	At3g01090	2e-10	Snf1-related protein kinase (KIN10) (SKIN10) identical to Snf1-related protein kinase, KIN10 SP:Q38997 from [Arabidopsis thaliana]	MdUI21445
54	APPLE00R00058028	MDP0000188052	4e-88	At5g51970	9e-26	sorbitol dehydrogenase, putative / L-iditol 2-dehydrogenase, putative similar to NAD-dependent sorbitol dehydrogenase from Malus x domestica [gi:4519539]	MdUI03025
55	APPLE00R00058028	MDP0000188052	4e-88	At5g51970	9e-26	sorbitol dehydrogenase, putative / L-iditol 2-dehydrogenase, putative similar to NAD-dependent sorbitol dehydrogenase from Malus x domestica [gi:4519539]	MdUI03026
56	APPLE00R00058028	MDP0000188052	4e-88	At5g51970	9e-26	sorbitol dehydrogenase, putative / L-iditol 2-dehydrogenase, putative similar to NAD-dependent sorbitol dehydrogenase from Malus x domestica [gi:4519539]	MdUI19962
57	APPLE00R00058028	MDP0000188052	4e-88	At5g51970	9e-26	sorbitol dehydrogenase, putative / L-iditol 2-dehydrogenase, putative similar to NAD-dependent sorbitol dehydrogenase from Malus x domestica [gi:4519539]	MdUI19969
58	APPLE00R00058028	MDP0000188052	4e-88	At5g51970	9e-26	sorbitol dehydrogenase, putative / L-iditol 2-dehydrogenase, putative similar to NAD-dependent sorbitol dehydrogenase from Malus x domestica [gi:4519539]	MdUI20056
59	APPLE0F000007408	MDP0000250546	2e-67	At5g51970	3e-16	sorbitol dehydrogenase, putative / L-iditol 2-dehydrogenase, putative similar to NAD-dependent sorbitol dehydrogenase from Malus x domestica [gi:4519539]	MdUI03025
60	APPLE0F000007408	MDP0000250546	2e-67	At5g51970	3e-16	sorbitol dehydrogenase, putative / L-iditol 2-dehydrogenase, putative similar to NAD-dependent sorbitol dehydrogenase from Malus x domestica [gi:4519539]	MdUI03026
61	APPLE0F000007408	MDP0000250546	2e-67	At5g51970	3e-16	sorbitol dehydrogenase, putative / L-iditol 2-dehydrogenase, putative similar to NAD-dependent sorbitol dehydrogenase from Malus x domestica [gi:4519539]	MdUI19962
62	APPLE0F000007408	MDP0000250546	2e-67	At5g51970	3e-16	sorbitol dehydrogenase, putative / L-iditol 2-dehydrogenase, putative similar to NAD-dependent sorbitol dehydrogenase from Malus x domestica [gi:4519539]	MdUI19969
63	APPLE0F000007408	MDP0000250546	2e-67	At5g51970	3e-16	sorbitol dehydrogenase, putative / L-iditol 2-dehydrogenase, putative similar to NAD-dependent sorbitol dehydrogenase from Malus x domestica [gi:4519539]	MdUI20056
64	APPLE0F000017030	MDP0000759646	1e-162	At5g51970	5e-54	sorbitol dehydrogenase, putative / L-iditol 2-dehydrogenase, putative similar to NAD-dependent sorbitol dehydrogenase from Malus x domestica [gi:4519539]	MdUI03025
65	APPLE0F000017030	MDP0000759646	1e-162	At5g51970	5e-54	sorbitol dehydrogenase, putative / L-iditol 2-dehydrogenase, putative similar to NAD-dependent sorbitol dehydrogenase from Malus x domestica [gi:4519539]	MdUI03026
66	APPLE0F000017030	MDP0000759646	1e-162	At5g51970	5e-54	sorbitol dehydrogenase, putative / L-iditol 2-dehydrogenase, putative similar to NAD-dependent sorbitol dehydrogenase from Malus x domestica [gi:4519539]	MdUI19962
67	APPLE0F000017030	MDP0000759646	1e-162	At5g51970	5e-54	sorbitol dehydrogenase, putative / L-iditol 2-dehydrogenase, putative similar to NAD-dependent sorbitol dehydrogenase from Malus x domestica [gi:4519539]	MdUI19969
68	APPLE0F000017030	MDP0000759646	1e-162	At5g51970	5e-54	sorbitol dehydrogenase, putative / L-iditol 2-dehydrogenase, putative similar to NAD-dependent sorbitol dehydrogenase from Malus x domestica [gi:4519539]	MdUI20056
69	APPLE0F000060354	MDP0000154436	1e-123	At5g02120	2e-18	thylakoid membrane one helix protein (OHP) identical to one helix protein GI:3283057 from [Arabidopsis thaliana]	MdUI18963
70	APPLE0F000018447	MDP0000294816	8e-92	At3g50590	6e-31	transducin family protein / WD-40 repeat family protein contains 3 WD-40 repeats (PF00400); some similarity to s-tomosyn isoform (GI:4689231)[Rattus norvegicus]; contains non-consensus AT-AC splice sites at intron 18	MdUI03804
71	APPLE0F000060324	MDP0000094255	7e-82	At4g14960	6e-26	tubulin alpha-6 chain (TUA6) nearly identical to SP|P29511 Tubulin alpha-6 chain {Arabidopsis thaliana}	MdUI20135
72	APPLE0F000060739	MDP0000094255	4e-93	At4g14960	2e-30	tubulin alpha-6 chain (TUA6) nearly identical to SP|P29511 Tubulin alpha-6 chain {Arabidopsis thaliana}	MdUI20135
73	APPLE0F000022858	MDP0000330133	1e-101	At2g21410	2e-14	vacuolar proton ATPase, putative similar to vacuolar proton ATPase 100-kDa subunit from Dictyostelium discoideum P|1384136|gb|AAB49621	MdUI30361
74
75
76
77	Up in resistant trees						Down in Sarowar et al.
78	APPLE0F000017293	MDP0000545323	0	At4g21960	2e-57	peroxidase 42 (PER42) (P42) (PRXR1) identical to SP|Q9SB81 Peroxidase 42 precursor (EC 1.11.1.7) (Atperox P42) (PRXR1) (ATP1a/ATP1b) {Arabidopsis thaliana}	MdUI00693
79	APPLE0F000018873	MDP0000150162	1e-172	At5g20720	2e-25	20 kDa chaperonin, chloroplast (CPN21) (CHCPN10) (CPN20) identical to chloroplast 20 kDa chaperonin, chloroplast precursor (Protein Cpn21), chloroplast protein Cpn10, chloroplast chaperonin 10 (Ch-CPN10), SP|O65282 from [Arabidopsis thalia	MdUI32475
80	APPLE0F000020568	MDP0000685137	6e-57	At5g20720	9e-14	20 kDa chaperonin, chloroplast (CPN21) (CHCPN10) (CPN20) identical to chloroplast 20 kDa chaperonin, chloroplast precursor (Protein Cpn21), chloroplast protein Cpn10, chloroplast chaperonin 10 (Ch-CPN10), SP|O65282 from [Arabidopsis thalia	MdUI32475
81	APPLE0F000021750	MDP0000090454	1e-174	At3g54020	2e-24	inositol phosphorylceramide synthase 2 -	MdUI04611
82	APPLE0F000060464	MDP0000182419	1e-29	At4g31390	6e-08	ABC1 family protein contains Pfam domain, PF03109: ABC1 family	MdUI09002
83	APPLE0F000058740	MDP0000286442	1e-108	At5g05730	8e-21	anthranilate synthase, alpha subunit, component I-1 (ASA1) identical to SP|P32068	MdUI28532
84	APPLE0F000016368	MDP0000181085	0	At2g24520	5e-54	ATPase, plasma membrane-type, putative / proton pump, putative strong similarity to P-type H(+)-transporting ATPase from [Phaseolus vulgaris] GI:758250, [Lycopersicon esculentum] GI:1621440, SP|Q03194 {Nicotiana plumbaginifolia}, [Solanum	MdUI14823
85	APPLE0F000016368	MDP0000181085	0	At2g24520	5e-54	ATPase, plasma membrane-type, putative / proton pump, putative strong similarity to P-type H(+)-transporting ATPase from [Phaseolus vulgaris] GI:758250, [Lycopersicon esculentum] GI:1621440, SP|Q03194 {Nicotiana plumbaginifolia}, [Solanum	MdUI24262
86	APPLE0F000016368	MDP0000181085	0	At2g24520	5e-54	ATPase, plasma membrane-type, putative / proton pump, putative strong similarity to P-type H(+)-transporting ATPase from [Phaseolus vulgaris] GI:758250, [Lycopersicon esculentum] GI:1621440, SP|Q03194 {Nicotiana plumbaginifolia}, [Solanum	MdUI34979
87	APPLE0F000017960	MDP0000226279	9e-41	At4g34050	5e-14	caffeoyl-CoA 3-O-methyltransferase, putative nearly identical to GI:2960356 [Populus balsamifera subsp. trichocarpa], GI:684942 [Medicago sativa subsp. sativa] isoform contains a GT-TG intron which removes an internal segment of the protei	MdUI15879
88	APPLE0F000015724	MDP0000234942	1e-170	At3g01500	3e-46	carbonic anhydrase 1, chloroplast / carbonate dehydratase 1 (CA1) nearly identical to SP|P27140 Carbonic anhydrase, chloroplast precursor (EC 4.2.1.1) (Carbonate dehydratase) {Arabidopsis thaliana}	MdUI18593
89	APPLE0F000015724	MDP0000234942	1e-170	At3g01500	3e-46	carbonic anhydrase 1, chloroplast / carbonate dehydratase 1 (CA1) nearly identical to SP|P27140 Carbonic anhydrase, chloroplast precursor (EC 4.2.1.1) (Carbonate dehydratase) {Arabidopsis thaliana}	MdUI37232
90	APPLE0F000022693	MDP0000233396	1e-126	At3g51860	9e-35	cation exchanger, putative (CAX3) similar to high affinity calcium antiporter CAX1 [Arabidopsis thaliana] gi|9256741|gb|AAB05913; Ca2+:Cation Antiporter (CaCA) Family member PMID:11500563; non-consensus AT-acceptor splice site at intron 1	MdUI32124
91	APPLE0F000017942	MDP0000279461	2e-47	At5g17420	2e-14	cellulose synthase, catalytic subunit (IRX3) identical to gi:5230423	MdUI02770
92	APPLE0F000061628	MDP0000279461	1e-105	At2g25540	8e-39	cellulose synthase, catalytic subunit, putative similar to cellulose synthase-1 [gi:9622874] and -2 [gi:9622876] from Zea mays	MdUI06755
93	APPLE0F000017774	MDP0000575740	1e-107	At5g13930	7e-25	chalcone synthase / naringenin-chalcone synthase identical to SP|P13114	MdUI14788
94	APPLE0F000018640	MDP0000126567	2e-53	At5g13930	1e-11	chalcone synthase / naringenin-chalcone synthase identical to SP|P13114	MdUI14788
95	APPLE0F000017774	MDP0000575740	1e-107	At5g13930	7e-25	chalcone synthase / naringenin-chalcone synthase identical to SP|P13114	MdUI18351
96	APPLE0F000018640	MDP0000126567	2e-53	At5g13930	1e-11	chalcone synthase / naringenin-chalcone synthase identical to SP|P13114	MdUI18351
97	APPLE0F000017774	MDP0000575740	1e-107	At5g13930	7e-25	chalcone synthase / naringenin-chalcone synthase identical to SP|P13114	MdUI18832
98	APPLE0F000018640	MDP0000126567	2e-53	At5g13930	1e-11	chalcone synthase / naringenin-chalcone synthase identical to SP|P13114	MdUI18832
99	APPLE00R00015876	MDP0000708928	9e-61	At3g27690	3e-19	chlorophyll A-B binding protein (LHCB2:4) nearly identical to Lhcb2 protein [Arabidopsis thaliana] GI:4741950; similar to chlorophyll A-B binding protein 151 precursor (LHCP) GB:P27518 from [Gossypium hirsutum]; contains Pfam PF00504: Chlorop	MdUI14842
100	APPLE00R00018634	MDP0000708928	1e-143	At3g27690	5e-64	chlorophyll A-B binding protein (LHCB2:4) nearly identical to Lhcb2 protein [Arabidopsis thaliana] GI:4741950; similar to chlorophyll A-B binding protein 151 precursor (LHCP) GB:P27518 from [Gossypium hirsutum]; contains Pfam PF00504: Chlorop	MdUI14842
101	APPLE00R00018643	MDP0000367733	4e-70	At3g27690	4e-22	chlorophyll A-B binding protein (LHCB2:4) nearly identical to Lhcb2 protein [Arabidopsis thaliana] GI:4741950; similar to chlorophyll A-B binding protein 151 precursor (LHCP) GB:P27518 from [Gossypium hirsutum]; contains Pfam PF00504: Chlorop	MdUI14842
102	APPLE0F000019554	MDP0000708928	2e-34	At3g27690	4e-11	chlorophyll A-B binding protein (LHCB2:4) nearly identical to Lhcb2 protein [Arabidopsis thaliana] GI:4741950; similar to chlorophyll A-B binding protein 151 precursor (LHCP) GB:P27518 from [Gossypium hirsutum]; contains Pfam PF00504: Chlorop	MdUI14842
103	APPLE00R00015876	MDP0000708928	9e-61	At3g27690	3e-19	chlorophyll A-B binding protein (LHCB2:4) nearly identical to Lhcb2 protein [Arabidopsis thaliana] GI:4741950; similar to chlorophyll A-B binding protein 151 precursor (LHCP) GB:P27518 from [Gossypium hirsutum]; contains Pfam PF00504: Chlorop	MdUI15539
104	APPLE00R00018634	MDP0000708928	1e-143	At3g27690	5e-64	chlorophyll A-B binding protein (LHCB2:4) nearly identical to Lhcb2 protein [Arabidopsis thaliana] GI:4741950; similar to chlorophyll A-B binding protein 151 precursor (LHCP) GB:P27518 from [Gossypium hirsutum]; contains Pfam PF00504: Chlorop	MdUI15539
105	APPLE00R00018643	MDP0000367733	4e-70	At3g27690	4e-22	chlorophyll A-B binding protein (LHCB2:4) nearly identical to Lhcb2 protein [Arabidopsis thaliana] GI:4741950; similar to chlorophyll A-B binding protein 151 precursor (LHCP) GB:P27518 from [Gossypium hirsutum]; contains Pfam PF00504: Chlorop	MdUI15539
106	APPLE0F000019554	MDP0000708928	2e-34	At3g27690	4e-11	chlorophyll A-B binding protein (LHCB2:4) nearly identical to Lhcb2 protein [Arabidopsis thaliana] GI:4741950; similar to chlorophyll A-B binding protein 151 precursor (LHCP) GB:P27518 from [Gossypium hirsutum]; contains Pfam PF00504: Chlorop	MdUI15539
107	APPLE0F000015783			At3g08940	1e-53	chlorophyll A-B binding protein (LHCB4.2) contains Pfam profile: PF00504 chlorophyll A-B binding protein; identical to Lhcb4.2 protein GB:AAD28774 [Arabidopsis thaliana]	MdUI17240
108	APPLE0F000015771	MDP0000708928	1e-111	At2g05100	4e-47	chlorophyll A-B binding protein / LHCII type II (LHCB2.1) (LHCB2.3) identical to Lhcb2 protein [Arabidopsis thaliana] GI:4741948, GI:4741944; contains Pfam profile PF00504: Chlorophyll A-B binding protein	MdUI18329
109	APPLE0F000021355	MDP0000708928	8e-39	At2g05100	7e-16	chlorophyll A-B binding protein / LHCII type II (LHCB2.1) (LHCB2.3) identical to Lhcb2 protein [Arabidopsis thaliana] GI:4741948, GI:4741944; contains Pfam profile PF00504: Chlorophyll A-B binding protein	MdUI18329
110	APPLE0F000024114	MDP0000708928	1e-45	At2g05100	5e-06	chlorophyll A-B binding protein / LHCII type II (LHCB2.1) (LHCB2.3) identical to Lhcb2 protein [Arabidopsis thaliana] GI:4741948, GI:4741944; contains Pfam profile PF00504: Chlorophyll A-B binding protein	MdUI18329
111	APPLE0F000015771	MDP0000708928	1e-111	At2g05100	4e-47	chlorophyll A-B binding protein / LHCII type II (LHCB2.1) (LHCB2.3) identical to Lhcb2 protein [Arabidopsis thaliana] GI:4741948, GI:4741944; contains Pfam profile PF00504: Chlorophyll A-B binding protein	MdUI18716
112	APPLE0F000021355	MDP0000708928	8e-39	At2g05100	7e-16	chlorophyll A-B binding protein / LHCII type II (LHCB2.1) (LHCB2.3) identical to Lhcb2 protein [Arabidopsis thaliana] GI:4741948, GI:4741944; contains Pfam profile PF00504: Chlorophyll A-B binding protein	MdUI18716
113	APPLE0F000024114	MDP0000708928	1e-45	At2g05100	5e-06	chlorophyll A-B binding protein / LHCII type II (LHCB2.1) (LHCB2.3) identical to Lhcb2 protein [Arabidopsis thaliana] GI:4741948, GI:4741944; contains Pfam profile PF00504: Chlorophyll A-B binding protein	MdUI18716
114	APPLE0F000015761	MDP0000468881	6e-83	At1g29930	1e-20	chlorophyll A-B binding protein 2, chloroplast / LHCII type I CAB-2 / CAB-140 (CAB2B) identical to SP|P04778 Chlorophyll A-B binding protein 2, chloroplast precursor (LHCII type I CAB-2) (CAB-140) (LHCP) {Arabidopsis thaliana}	MdUI06720
115	APPLE0F000016047	MDP0000293052	1e-170	At1g29930	3e-49	chlorophyll A-B binding protein 2, chloroplast / LHCII type I CAB-2 / CAB-140 (CAB2B) identical to SP|P04778 Chlorophyll A-B binding protein 2, chloroplast precursor (LHCII type I CAB-2) (CAB-140) (LHCP) {Arabidopsis thaliana}	MdUI06720
116	APPLE0F000016441	MDP0000468881	0	At1g29930	3e-70	chlorophyll A-B binding protein 2, chloroplast / LHCII type I CAB-2 / CAB-140 (CAB2B) identical to SP|P04778 Chlorophyll A-B binding protein 2, chloroplast precursor (LHCII type I CAB-2) (CAB-140) (LHCP) {Arabidopsis thaliana}	MdUI06720
117	APPLE0F000017178	MDP0000468881	5e-74	At1g29930	2e-15	chlorophyll A-B binding protein 2, chloroplast / LHCII type I CAB-2 / CAB-140 (CAB2B) identical to SP|P04778 Chlorophyll A-B binding protein 2, chloroplast precursor (LHCII type I CAB-2) (CAB-140) (LHCP) {Arabidopsis thaliana}	MdUI06720
118	APPLE0F000015761	MDP0000468881	6e-83	At1g29930	1e-20	chlorophyll A-B binding protein 2, chloroplast / LHCII type I CAB-2 / CAB-140 (CAB2B) identical to SP|P04778 Chlorophyll A-B binding protein 2, chloroplast precursor (LHCII type I CAB-2) (CAB-140) (LHCP) {Arabidopsis thaliana}	MdUI18933
119	APPLE0F000016047	MDP0000293052	1e-170	At1g29930	3e-49	chlorophyll A-B binding protein 2, chloroplast / LHCII type I CAB-2 / CAB-140 (CAB2B) identical to SP|P04778 Chlorophyll A-B binding protein 2, chloroplast precursor (LHCII type I CAB-2) (CAB-140) (LHCP) {Arabidopsis thaliana}	MdUI18933
120	APPLE0F000016441	MDP0000468881	0	At1g29930	3e-70	chlorophyll A-B binding protein 2, chloroplast / LHCII type I CAB-2 / CAB-140 (CAB2B) identical to SP|P04778 Chlorophyll A-B binding protein 2, chloroplast precursor (LHCII type I CAB-2) (CAB-140) (LHCP) {Arabidopsis thaliana}	MdUI18933
121	APPLE0F000017178	MDP0000468881	5e-74	At1g29930	2e-15	chlorophyll A-B binding protein 2, chloroplast / LHCII type I CAB-2 / CAB-140 (CAB2B) identical to SP|P04778 Chlorophyll A-B binding protein 2, chloroplast precursor (LHCII type I CAB-2) (CAB-140) (LHCP) {Arabidopsis thaliana}	MdUI18933
122	APPLE0F000015761	MDP0000468881	6e-83	At1g29930	1e-20	chlorophyll A-B binding protein 2, chloroplast / LHCII type I CAB-2 / CAB-140 (CAB2B) identical to SP|P04778 Chlorophyll A-B binding protein 2, chloroplast precursor (LHCII type I CAB-2) (CAB-140) (LHCP) {Arabidopsis thaliana}	MdUI19293
123	APPLE0F000016047	MDP0000293052	1e-170	At1g29930	3e-49	chlorophyll A-B binding protein 2, chloroplast / LHCII type I CAB-2 / CAB-140 (CAB2B) identical to SP|P04778 Chlorophyll A-B binding protein 2, chloroplast precursor (LHCII type I CAB-2) (CAB-140) (LHCP) {Arabidopsis thaliana}	MdUI19293
124	APPLE0F000016441	MDP0000468881	0	At1g29930	3e-70	chlorophyll A-B binding protein 2, chloroplast / LHCII type I CAB-2 / CAB-140 (CAB2B) identical to SP|P04778 Chlorophyll A-B binding protein 2, chloroplast precursor (LHCII type I CAB-2) (CAB-140) (LHCP) {Arabidopsis thaliana}	MdUI19293
125	APPLE0F000017178	MDP0000468881	5e-74	At1g29930	2e-15	chlorophyll A-B binding protein 2, chloroplast / LHCII type I CAB-2 / CAB-140 (CAB2B) identical to SP|P04778 Chlorophyll A-B binding protein 2, chloroplast precursor (LHCII type I CAB-2) (CAB-140) (LHCP) {Arabidopsis thaliana}	MdUI19293
126	APPLE00R00018635	MDP0000943426	1e-153	At4g10340	9e-46	chlorophyll A-B binding protein CP26, chloroplast / light-harvesting complex II protein 5 / LHCIIc (LHCB5) identical to SP|Q9XF89 Chlorophyll A/B-binding protein CP26, chloroplast precursor (Light-harvesting complex II protein 5) (LHCB5) (	MdUI18895
127	APPLE00R00019111	MDP0000943426	3e-76	At4g10340	9e-37	chlorophyll A-B binding protein CP26, chloroplast / light-harvesting complex II protein 5 / LHCIIc (LHCB5) identical to SP|Q9XF89 Chlorophyll A/B-binding protein CP26, chloroplast precursor (Light-harvesting complex II protein 5) (LHCB5) (	MdUI18895
128	APPLE0F000011092			At3g02580	5e-89	delta 7-sterol-C5-desaturase (STE1) identical to sterol-C5-desaturase GB:AAD12944 GI:4234768 from [Arabidopsis thaliana]	MdUI32608
129	APPLE0F000050709	MDP0000816096	0	At1g56070	1e-138	elongation factor 2, putative / EF-2, putative similar to ELONGATION FACTOR 2 GB:O14460 from [Schizosaccharomyces pombe]	MdUI28759
130	APPLE0F000019494	MDP0000187921	8e-81	At1g19180	6e-08	expressed protein	MdUI11683
131	APPLE0F000020723	MDP0000601583	2e-82	At3g54500	0.0009	expressed protein	MdUI27385
132	APPLE0F000060402	MDP0000126808	1e-133	At1g67080	2e-09	expressed protein	MdUI31378
133	APPLE0F000017689	MDP0000153876	1e-171	At2g25737	4e-27	expressed protein contains Pfam profile: PF01925 domain of unknown function DUF81	MdUI05509
134	APPLE0F000017325	MDP0000210133	1e-54	At4g18810	1e-14	expressed protein similar to UV-B and ozone similarly regulated protein 1 UOS1 [Pisum sativum] GI:20339364	MdUI16049
135	APPLE0F000017107	MDP0000251810	2e-95	At1g43670	3e-30	fructose-1,6-bisphosphatase, putative / D-fructose-1,6-bisphosphate 1-phosphohydrolase, putative / FBPase, putative very strong similarity to SP|P46267 Fructose-1,6-bisphosphatase, cytosolic (EC 3.1.3.11) (D-fructose-1,6- bisphosphate 1-ph	MdUI08403
136	APPLE0F000027063	MDP0000137339	7e-45	At3g16370	1e-21	GDSL-motif lipase/hydrolase family protein similar to family II lipases EXL3 GI:15054386, EXL1 GI:15054382, EXL2 GI:15054384 from [Arabidopsis thaliana]; contains Pfam profile: PF00657 Lipase Acylhydrolase with GDSL-like motif	MdUI25120
137	APPLE0F000027063	MDP0000137339	7e-45	At3g16370	1e-21	GDSL-motif lipase/hydrolase family protein similar to family II lipases EXL3 GI:15054386, EXL1 GI:15054382, EXL2 GI:15054384 from [Arabidopsis thaliana]; contains Pfam profile: PF00657 Lipase Acylhydrolase with GDSL-like motif	MdUI32073
138	APPLE0F000016869	MDP0000139910	1e-132	At1g61800	6e-40	glucose-6-phosphate/phosphate translocator, putative similar to glucose-6-phosphate/phosphate-translocator precursor GI:2997591 from [Pisum sativum]	MdUI06211
139	APPLE0F000010962			At5g17330	2e-99	glutamate decarboxylase 1 (GAD 1) sp|Q42521	MdUI18370
140	APPLE0F000060327	MDP0000284588	1e-81	At5g17330	6e-20	glutamate decarboxylase 1 (GAD 1) sp|Q42521	MdUI18370
141	APPLE0F000022253	MDP0000284588	1e-105	At3g17760	1e-36	glutamate decarboxylase, putative similar to glutamate decarboxylase GB:Q07346 [Petunia x hybrida] (J. Biol. Chem. 268 (26), 19610-19617 (1993))	MdUI01149
142	APPLE0F000022253	MDP0000284588	1e-105	At3g17760	1e-36	glutamate decarboxylase, putative similar to glutamate decarboxylase GB:Q07346 [Petunia x hybrida] (J. Biol. Chem. 268 (26), 19610-19617 (1993))	MdUI15782
143	APPLE0F000022253	MDP0000284588	1e-105	At3g17760	1e-36	glutamate decarboxylase, putative similar to glutamate decarboxylase GB:Q07346 [Petunia x hybrida] (J. Biol. Chem. 268 (26), 19610-19617 (1993))	MdUI19023
144	APPLE0F000016346	MDP0000250058	0	At1g70580	2e-66	glutamate:glyoxylate aminotransferase 2 (GGT2) identical to glutamate:glyoxylate aminotransferase 2 [Arabidopsis thaliana] GI:24461829; similar to alanine aminotransferase from Panicum miliaceum [SP|P34106], GI:4730884 from Oryza sativa; c	MdUI20898
145	APPLE00R00016652	MDP0000527995	2e-58	At1g12900	2e-19	glyceraldehyde 3-phosphate dehydrogenase, chloroplast, putative / NADP-dependent glyceraldehydephosphate dehydrogenase, putative similar to SP|P25856 Glyceraldehyde 3-phosphate dehydrogenase A, chloroplast precursor (EC 1.2.1.13) (NADP-dep	MdUI03791
146	APPLE0F000003663	MDP0000588069	0	At2g26080	1e-56	glycine dehydrogenase [decarboxylating], putative / glycine decarboxylase, putative / glycine cleavage system P-protein, putative strong similarity to SP|P26969 Glycine dehydrogenase [decarboxylating], mitochondrial precursor (EC 1.4.4.2)	MdUI09546
147	APPLE0F000003663	MDP0000588069	0	At2g26080	1e-56	glycine dehydrogenase [decarboxylating], putative / glycine decarboxylase, putative / glycine cleavage system P-protein, putative strong similarity to SP|P26969 Glycine dehydrogenase [decarboxylating], mitochondrial precursor (EC 1.4.4.2)	MdUI32282
148	APPLE0F000003663	MDP0000588069	0	At2g26080	1e-56	glycine dehydrogenase [decarboxylating], putative / glycine decarboxylase, putative / glycine cleavage system P-protein, putative strong similarity to SP|P26969 Glycine dehydrogenase [decarboxylating], mitochondrial precursor (EC 1.4.4.2)	MdUI32283
149	APPLE0F000026827	MDP0000581832	1e-39	At5g41870	5e-17	glycoside hydrolase family 28 protein / polygalacturonase (pectinase) family protein weak similarity to polygalacturonase PG1 [Glycine max] GI:5669846; contains PF00295: Glycosyl hydrolases family 28	MdUI16653
150	APPLE0F000018523	MDP0000305618	1e-171	At3g12580	8e-49	heat shock protein 70, putative / HSP70, putative strong similarity to heat shock protein GI:425194 [Spinacia oleracea]	MdUI29298
151	APPLE0F000017899	MDP0000201755	8e-47	At3g05890	9e-06	hydrophobic protein (RCI2B) / low temperature and salt responsive protein (LTI6B) identical to SP|Q9ZNS6 Hydrophobic protein RCI2B (Low temperature and salt responsive protein LTI6B) {Arabidopsis thaliana}	MdUI04838
152	APPLE0F000021409	MDP0000201755	5e-67	At3g05890	5e-10	hydrophobic protein (RCI2B) / low temperature and salt responsive protein (LTI6B) identical to SP|Q9ZNS6 Hydrophobic protein RCI2B (Low temperature and salt responsive protein LTI6B) {Arabidopsis thaliana}	MdUI04838
153	APPLE0F000017899	MDP0000201755	8e-47	At3g05890	9e-06	hydrophobic protein (RCI2B) / low temperature and salt responsive protein (LTI6B) identical to SP|Q9ZNS6 Hydrophobic protein RCI2B (Low temperature and salt responsive protein LTI6B) {Arabidopsis thaliana}	MdUI15003
154	APPLE0F000021409	MDP0000201755	5e-67	At3g05890	5e-10	hydrophobic protein (RCI2B) / low temperature and salt responsive protein (LTI6B) identical to SP|Q9ZNS6 Hydrophobic protein RCI2B (Low temperature and salt responsive protein LTI6B) {Arabidopsis thaliana}	MdUI15003
155	APPLE0F000020631	MDP0000854242	4e-72	At5g62360	2e-19	invertase/pectin methylesterase inhibitor family protein similar to pectinesterase from Arabidosis thaliana SP|Q42534, Lycopersicon esculentum SP|Q43143; contains Pfam profile PF04043: Plant invertase/pectin methylesterase inhibitor	MdUI30832
156	APPLE0F000026168	MDP0000723491	0	At5g20480	8e-26	leucine-rich repeat transmembrane protein kinase, putative protein kinase Xa21, Oryza sativa, PIR:A57676	MdUI27765
157	APPLE00R00024389	MDP0000210751	1e-51	At2g15230	2e-12	lipase family protein similar to SP|P07098 Triacylglycerol lipase, gastric precursor (EC 3.1.1.3) {Homo sapiens}; contains Pfam profile PF04083: ab-hydrolase associated lipase region	MdUI13900
158	APPLE0F000006765	MDP0000251531	0	At2g21250	1e-120	mannose 6-phosphate reductase (NADPH-dependent), putative 6-phosphate reductase [Apium graveolens][GI:1835701], NADP-dependent D-sorbitol-6-phosphate dehydrogenase [Malus domestica][SP|P28475]	MdUI19959
159	APPLE00R00018530	MDP0000193729	5e-80	At3g63140	1e-22	mRNA-binding protein, putative similar to mRNA binding protein precursor (GI:26453355) [Lycopersicon esculentum]	MdUI05185
160	APPLE0F000021684	MDP0000142580	0	At2g38090	2e-55	myb family transcription factor contains Pfam profile: PF00249 myb-like DNA-binding domain	MdUI29543
161	APPLE0F000019558	MDP0000718790	1e-171	At2g23420	4e-55	nicotinate phosphoribosyltransferase family protein / NAPRTase family protein contains Pfam domain PF04095: Nicotinate phosphoribosyltransferase (NAPRTase)	MdUI26505
162	APPLE0F000019558	MDP0000718790	1e-171	At2g23420	4e-55	nicotinate phosphoribosyltransferase family protein / NAPRTase family protein contains Pfam domain PF04095: Nicotinate phosphoribosyltransferase (NAPRTase)	MdUI29786
163	APPLE0F000022214	MDP0000319156	4e-39	At3g27400	2e-13	pectate lyase family protein similar to pectate lyase GP:7547009 from [Vitis vinifera]; contains Pfam profile: PF00544 pectate lyase	MdUI14455
164	APPLE0F000017735	MDP0000306353	2e-57	At1g08940	1e-10	phosphoglycerate/bisphosphoglycerate mutase family protein contains Pfam profile PF00300: phosphoglycerate mutase family	MdUI19550
165	APPLE0F000027620	MDP0000300217	1e-113	At1g52570	4e-35	phospholipase D alpha 2 / PLD alpha 2 (PLDALPHA2) (PLD2) / choline phosphatase 2 identical to phospholipase D alpha 2 ( PLD alpha 2) SP:Q9SSQ9 from [Arabidopsis thaliana]	MdUI08455
166	APPLE0F000059121	MDP0000300217	2e-79	At1g52570	4e-22	phospholipase D alpha 2 / PLD alpha 2 (PLDALPHA2) (PLD2) / choline phosphatase 2 identical to phospholipase D alpha 2 ( PLD alpha 2) SP:Q9SSQ9 from [Arabidopsis thaliana]	MdUI08455
167	APPLE0F000027620	MDP0000300217	1e-113	At1g52570	4e-35	phospholipase D alpha 2 / PLD alpha 2 (PLDALPHA2) (PLD2) / choline phosphatase 2 identical to phospholipase D alpha 2 ( PLD alpha 2) SP:Q9SSQ9 from [Arabidopsis thaliana]	MdUI25618
168	APPLE0F000059121	MDP0000300217	2e-79	At1g52570	4e-22	phospholipase D alpha 2 / PLD alpha 2 (PLDALPHA2) (PLD2) / choline phosphatase 2 identical to phospholipase D alpha 2 ( PLD alpha 2) SP:Q9SSQ9 from [Arabidopsis thaliana]	MdUI25618
169	APPLE0F000027620	MDP0000300217	1e-113	At1g52570	4e-35	phospholipase D alpha 2 / PLD alpha 2 (PLDALPHA2) (PLD2) / choline phosphatase 2 identical to phospholipase D alpha 2 ( PLD alpha 2) SP:Q9SSQ9 from [Arabidopsis thaliana]	MdUI32594
170	APPLE0F000059121	MDP0000300217	2e-79	At1g52570	4e-22	phospholipase D alpha 2 / PLD alpha 2 (PLDALPHA2) (PLD2) / choline phosphatase 2 identical to phospholipase D alpha 2 ( PLD alpha 2) SP:Q9SSQ9 from [Arabidopsis thaliana]	MdUI32594
171	APPLE0F000027620	MDP0000300217	1e-113	At1g52570	4e-35	phospholipase D alpha 2 / PLD alpha 2 (PLDALPHA2) (PLD2) / choline phosphatase 2 identical to phospholipase D alpha 2 ( PLD alpha 2) SP:Q9SSQ9 from [Arabidopsis thaliana]	MdUI32596
172	APPLE0F000059121	MDP0000300217	2e-79	At1g52570	4e-22	phospholipase D alpha 2 / PLD alpha 2 (PLDALPHA2) (PLD2) / choline phosphatase 2 identical to phospholipase D alpha 2 ( PLD alpha 2) SP:Q9SSQ9 from [Arabidopsis thaliana]	MdUI32596
173	APPLE0F000027620	MDP0000300217	1e-113	At1g52570	4e-35	phospholipase D alpha 2 / PLD alpha 2 (PLDALPHA2) (PLD2) / choline phosphatase 2 identical to phospholipase D alpha 2 ( PLD alpha 2) SP:Q9SSQ9 from [Arabidopsis thaliana]	MdUI32738
174	APPLE0F000059121	MDP0000300217	2e-79	At1g52570	4e-22	phospholipase D alpha 2 / PLD alpha 2 (PLDALPHA2) (PLD2) / choline phosphatase 2 identical to phospholipase D alpha 2 ( PLD alpha 2) SP:Q9SSQ9 from [Arabidopsis thaliana]	MdUI32738
175	APPLE0F000027620	MDP0000300217	1e-113	At1g52570	4e-35	phospholipase D alpha 2 / PLD alpha 2 (PLDALPHA2) (PLD2) / choline phosphatase 2 identical to phospholipase D alpha 2 ( PLD alpha 2) SP:Q9SSQ9 from [Arabidopsis thaliana]	MdUI38697
176	APPLE0F000059121	MDP0000300217	2e-79	At1g52570	4e-22	phospholipase D alpha 2 / PLD alpha 2 (PLDALPHA2) (PLD2) / choline phosphatase 2 identical to phospholipase D alpha 2 ( PLD alpha 2) SP:Q9SSQ9 from [Arabidopsis thaliana]	MdUI38697
177	APPLE0F000027620	MDP0000300217	1e-113	At1g52570	4e-35	phospholipase D alpha 2 / PLD alpha 2 (PLDALPHA2) (PLD2) / choline phosphatase 2 identical to phospholipase D alpha 2 ( PLD alpha 2) SP:Q9SSQ9 from [Arabidopsis thaliana]	MdUI39341
178	APPLE0F000059121	MDP0000300217	2e-79	At1g52570	4e-22	phospholipase D alpha 2 / PLD alpha 2 (PLDALPHA2) (PLD2) / choline phosphatase 2 identical to phospholipase D alpha 2 ( PLD alpha 2) SP:Q9SSQ9 from [Arabidopsis thaliana]	MdUI39341
179	APPLE0F000020187	MDP0000221576	1e-165	At3g45780	4e-46	protein kinase / nonphototropic hypocotyl protein 1 (NPH1) / phototropin identical to SP|O48963 Nonphototropic hypocotyl protein 1 (EC 2.7.1.37) (Phototropin) {Arabidopsis thaliana}, cDNA nonphototropic hypocotyl 1 (NPH1) GI:2832240; conta	MdUI19023
180	APPLE00R00058680	MDP0000436353	1e-117	At4g23160	4e-08	protein kinase family protein contains Pfam domain PF00069: Protein kinase domain	MdUI31670
181	APPLE0F000027262	MDP0000255570	1e-58	At3g52180	2e-37	protein tyrosine phosphatase/kinase interaction sequence protein (PTPKIS1) identical to PTPKIS1 protein [Arabidopsis thaliana] GI:11595504; contains Pfam profile PF00782: Dual specificity phosphatase, catalytic domain	MdUI06910
182	APPLE0F000057358	MDP0000281264	3e-90	At2g42840	4e-06	protodermal factor 1 (PDF1) identical to protodermal factor 1 [Arabidopsis thaliana] gi|4929130|gb|AAD33869	MdUI32308
183	APPLE0F000021044	MDP0000090045	7e-67	At2g17800	6e-29	Rac-like GTP-binding protein (ARAC1) (ATGP2) identical to Rac-like GTP-binding protein (ARAC1) SP:Q38902 from [Arabidopsis thaliana]	MdUI09291
184	APPLE0F000017957	MDP0000200872	0	At4g17530	1e-65	Ras-related GTP-binding protein, putative very strong similarity to RAB1C [Lotus corniculatus var. japonicus] GI:1370166; contains Pfam profile PF00071: Ras family	MdUI27190
185	APPLE0F000022574	MDP0000174584	9e-56	At3g02230	2e-18	reversibly glycosylated polypeptide-1 (RGP1) identical to reversibly glycosylated polypeptide-1 (AtRGP) [Arabidopsis thaliana] GI:2317729	MdUI23233
186	APPLE00R00015736	MDP0000731480	7e-26	At1g67090	2e-08	ribulose bisphosphate carboxylase small chain 1A / RuBisCO small subunit 1A (RBCS-1A) (ATS1A) identical to SP|P10795 Ribulose bisphosphate carboxylase small chain 1A, chloroplast precursor (EC 4.1.1.39) (RuBisCO small subunit 1A) {Arabidop	MdUI18655
187	APPLE00R00015736	MDP0000731480	7e-26	At1g67090	2e-08	ribulose bisphosphate carboxylase small chain 1A / RuBisCO small subunit 1A (RBCS-1A) (ATS1A) identical to SP|P10795 Ribulose bisphosphate carboxylase small chain 1A, chloroplast precursor (EC 4.1.1.39) (RuBisCO small subunit 1A) {Arabidop	MdUI19219
188	APPLE00R00015736	MDP0000731480	7e-26	At1g67090	2e-08	ribulose bisphosphate carboxylase small chain 1A / RuBisCO small subunit 1A (RBCS-1A) (ATS1A) identical to SP|P10795 Ribulose bisphosphate carboxylase small chain 1A, chloroplast precursor (EC 4.1.1.39) (RuBisCO small subunit 1A) {Arabidop	MdUI19308
189	APPLE00R00015736	MDP0000731480	7e-26	At1g67090	2e-08	ribulose bisphosphate carboxylase small chain 1A / RuBisCO small subunit 1A (RBCS-1A) (ATS1A) identical to SP|P10795 Ribulose bisphosphate carboxylase small chain 1A, chloroplast precursor (EC 4.1.1.39) (RuBisCO small subunit 1A) {Arabidop	MdUI19314
190	APPLE0F000015746	MDP0000252890	1e-104	At5g38410	8e-20	ribulose bisphosphate carboxylase small chain 3B / RuBisCO small subunit 3B (RBCS-3B) (ATS3B) identical to SP|P10798 Ribulose bisphosphate carboxylase small chain 3B, chloroplast precursor (EC 4.1.1.39) (RuBisCO small subunit 3B) {Arabidop	MdUI14098
191	APPLE0F000020112	MDP0000524809	1e-30	At5g38410	7e-06	ribulose bisphosphate carboxylase small chain 3B / RuBisCO small subunit 3B (RBCS-3B) (ATS3B) identical to SP|P10798 Ribulose bisphosphate carboxylase small chain 3B, chloroplast precursor (EC 4.1.1.39) (RuBisCO small subunit 3B) {Arabidop	MdUI14098
192	APPLE0F000025537	MDP0000731480	1e-129	At5g38410	4e-26	ribulose bisphosphate carboxylase small chain 3B / RuBisCO small subunit 3B (RBCS-3B) (ATS3B) identical to SP|P10798 Ribulose bisphosphate carboxylase small chain 3B, chloroplast precursor (EC 4.1.1.39) (RuBisCO small subunit 3B) {Arabidop	MdUI14098
193	APPLE0F000015682	MDP0000635271	4e-75	At5g61030	3e-10	RNA-binding protein, putative similar to RNA-binding protein from [Solanum tuberosum] GI:15822705, [Nicotiana tabacum] GI:15822703, [Nicotiana sylvestris] GI:624925; contains InterPro entry IPR000504: RNA-binding region RNP-1 (RNA recognit	MdUI04948
194	APPLE0F000020567	MDP0000302636	7e-96	At4g31120	1e-18	Skb1 methyltransferase family protein contains Pfam profile: PF05185 Skb1 methyltransferase	MdUI13421
195	APPLE0F000021983	MDP0000169320	1e-79	At1g53210	2e-18	sodium/calcium exchanger family protein / calcium-binding EF hand family protein contains Pfam profiles: PF01699 sodium/calcium exchanger protein, PF00036 EF hand	MdUI08404
196	APPLE0F000016692	MDP0000788247	1e-100	At5g53120	5e-34	spermidine synthase, putative / putrescine aminopropyltransferase, putative similar to SP|O82147 Spermidine synthase (EC 2.5.1.16) (Putrescine aminopropyltransferase) (SPDSY) {Coffea arabica}; contains Pfam profile PF01564: Spermine/spermi	MdUI26004
197	APPLE0F000016928	MDP0000788247	5e-90	At5g53120	9e-33	spermidine synthase, putative / putrescine aminopropyltransferase, putative similar to SP|O82147 Spermidine synthase (EC 2.5.1.16) (Putrescine aminopropyltransferase) (SPDSY) {Coffea arabica}; contains Pfam profile PF01564: Spermine/spermi	MdUI26004
198	APPLE0F000019785	MDP0000940098	1e-115	At3g11910	1e-21	ubiquitin-specific protease, putative strong similarity to ubiquitin-specific protease 12 (UBP12) [Arabidopsis thaliana] GI:11993471; contains Pfam profiles PF00443: Ubiquitin carboxyl-terminal hydrolase, PF00917: MATH domain	MdUI01195
199	APPLE0F000021543	MDP0000361876	1e-58	At4g03210	1e-16	xyloglucan:xyloglucosyl transferase, putative / xyloglucan endotransglycosylase, putative / endo-xyloglucan transferase, putative contains similarity to xyloglucan endo-transglycosylase-like protein (XET-1) GI:5070246 from [Medicago trunca	MdUI07770
200	APPLE0F000021543	MDP0000361876	1e-58	At4g03210	1e-16	xyloglucan:xyloglucosyl transferase, putative / xyloglucan endotransglycosylase, putative / endo-xyloglucan transferase, putative contains similarity to xyloglucan endo-transglycosylase-like protein (XET-1) GI:5070246 from [Medicago trunca	MdUI07772
201
202
203
204
205	Up in sensitive trees						Up in Sarowar et al.
206	APPLE0F000053155	MDP0000457996	1e-142	At2g44130	4e-21	68415.m05489 kelch repeat-containing F-box family protein very low similarity to SP|Q9ER30 Kelch-related protein 1 (Sarcosin) {Rattus norvegicus}; contains Pfam profiles PF01344: Kelch motif, PF00646: F-box domain	MdUI04220
207	APPLE0F000019274			At2g45620	2e-12	68415.m05672 nucleotidyltransferase family protein low similarity to SP|O13833| Caffeine-induced death protein 1 {Schizosaccharomyces pombe}; contains Pfam profiles PF03828: PAP/25A associated domain, PF01909: Nucleotidyltransferase domain	MdUI10620
208	APPLE0F000026657	MDP0000174059	1e-140	At1g04540	3e-11	68414.m00446 C2 domain-containing protein low similarity to cold-regulated gene SRC2 [Glycine max] GI:2055230; contains Pfam profile PF00168: C2 domain	MdUI09868
209
210
211	Up in sensitive trees						Down in Sarowar et al.
212	APPLE0F000018328	MDP0000332597	1e-97	At2g26800	3e-17	68415.m03215 hydroxymethylglutaryl-CoA lyase, putative / 3-hydroxy-3-methylglutarate-CoA lyase, putative / HMG-CoA lyase, putative similar to SP|P35915 Hydroxymethylglutaryl-CoA lyase (EC 4.1.3.4) (HMG-CoA lyase) {Gallus gallus}; contains Pfam profile	MdUI06952
213
214
215	Underlined text corresponds to genes that were also identified as differentially expressed upon infection by Norelli et al. (2009)
